# Supplementary material for: 1-{(E)-[5-(2-Nitro­phen­yl)furan-2-yl]methyl­idene}-2,2-diphenyl­hydrazine
Source: Acta Crystallogr Sect E Struct Rep Online. 2012 Dec 15;69(Pt 1):o90. doi: 10.1107/S1600536812050246 (PMC3588390; doi:10.1107/S1600536812050246)
Supplement: Supplementary file 1 [file e-69-00o90-sup1.cif]

##############################################################################
#                                                                            #
# This CIF contains the data in a paper accepted for publication in          #
# Acta Crystallographica Section E. It conforms to the requirements of       #
# Notes for Authors for Acta Crystallographica Section E, and has been       #
# peer reviewed under the auspices of the IUCr Commission on Journals.       #
#                                                                            #
# Full details of the Crystallographic Information File format               #
# are given in the paper "The Crystallographic Information File (CIF):       #
# a New Standard Archive File for Crystallography" by S. R. Hall, F. H.      #
# Allen and I. D. Brown [Acta Cryst. (1991), A47, 655-685].                  #
#                                                                            #
# The current version of the core CIF dictionary is obtainable from          #
# ftp://ftp.iucr.org/pub/cif_core.dic.                                       #
#                                                                            #
# Software is freely available for graphical display of the structure(s)     #
# in this CIF. For information consult the CIF software page                 #
# http://www.iucr.org/resources/cif/software.                                #
#                                                                            #
# This file may be used for bona fide research purposes within the           #
# scientific community so long as proper attribution is given to the journal # 
# article from which it was obtained.                                        #
#                                                                            #
##############################################################################
data_global
_audit_creation_method     'WinGX routine CIF_UPDATE'
_audit_conform_dict_name     cif_core.dic
_audit_conform_dict_version     2.4
_journal_date_recd_electronic     2012-12-06
_journal_date_accepted     2012-12-09
_journal_name_full     'Acta Crystallographica, Section E'
_journal_year     2013
_journal_volume     69
_journal_issue      1
_journal_page_first     o90
_journal_page_last     o90
_journal_paper_category     QO
_journal_paper_doi     10.1107/S1600536812050246
_journal_coeditor_code     XU5663
_publ_contact_author_name     'Marcos Flores-Alamo'
_publ_contact_author_address
;
Facultad de Qu\'imica
Universidad Nacional Aut\'onoma de M\'exico
04510, M\'exico DF, Mexico
;
_publ_contact_author_email     'mfa@unam.mx'
_publ_contact_author_fax     '52(55)56232521'
_publ_contact_author_phone     '52(55)56232524'
_publ_section_title
;
1-{(<i>E</i>)-[5-(2-Nitrophenyl)furan-2-yl]methylidene}-2,2-diphenylhydrazine
;
loop_
    _publ_author_name
    _publ_author_address
    'Flores-Alamo, Marcos'
;
Facultad de Qu\'imica
Universidad Nacional Aut\'onoma de M\'exico
04510, M\'exico DF, Mexico
;
    'Cabrera-Vivas, Blanca M.'
;
Facultad de Ciencias Qu\'imicas
Benem\'erita Universidad Aut\'onoma de Puebla 72570, Puebla, Pue., Mexico
;
    'Mel\'endrez-Luevano, Ruth'
;
Facultad de Ciencias Qu\'imicas
Benem\'erita Universidad Aut\'onoma de Puebla 72570, Puebla, Pue., Mexico
;
    'Hern\'andez P., Julio M.'
;
Facultad de Ciencias Qu\'imicas
Benem\'erita Universidad Aut\'onoma de Puebla 72570, Puebla, Pue., Mexico
;
    'Ruiz-Azuara, Lena'
;
Facultad de Qu\'imica
Universidad Nacional Aut\'onoma de M\'exico
04510, M\'exico DF, Mexico
;
data_I
_audit_creation_method     'WinGX routine CIF_UPDATE'
_audit_conform_dict_name     cif_core.dic
_audit_conform_dict_version     2.4
_chemical_name_systematic
;
1-{(<i>E</i>)-[5-(2-Nitrophenyl)furan-2-yl]methylidene}-2,2-diphenylhydrazine
;
_chemical_formula_moiety     'C23 H17 N3 O3'
_chemical_formula_sum     'C23 H17 N3 O3'
_chemical_formula_iupac     'C23 H17 N3 O3'
_chemical_formula_weight     383.4
_space_group_crystal_system     monoclinic
_space_group_name_H-M_alt     'C 2/c'
_space_group_name_Hall     '-C 2yc'
loop_
    _symmetry_equiv_pos_as_xyz
    'x, y, z'
    '-x, y, -z+1/2'
    'x+1/2, y+1/2, z'
    '-x+1/2, y+1/2, -z+1/2'
    '-x, -y, -z'
    'x, -y, z-1/2'
    '-x+1/2, -y+1/2, -z'
    'x+1/2, -y+1/2, z-1/2'
_cell_length_a     11.2439(2)
_cell_length_b     17.3325(4)
_cell_length_c     19.7575(4)
_cell_angle_alpha     90
_cell_angle_beta     105.778(2)
_cell_angle_gamma     90
_cell_volume     3705.36(13)
_cell_formula_units_Z     8
_cell_measurement_reflns_used     7112
_cell_measurement_theta_min     4.6476
_cell_measurement_theta_max     67.9932
_cell_measurement_temperature     130(2)
_exptl_crystal_description     prism
_exptl_crystal_colour     'dark red'
_exptl_crystal_size_max     0.5801
_exptl_crystal_size_mid     0.2338
_exptl_crystal_size_min     0.1629
_exptl_crystal_density_diffrn     1.375
_exptl_crystal_density_method     'not measured'
_exptl_crystal_F_000     1600
loop_
    _exptl_crystal_face_index_h
    _exptl_crystal_face_index_k
    _exptl_crystal_face_index_l
    _exptl_crystal_face_perp_dist
    0 -1 -13 0.1032
    -6 4 8 0.2252
    0 1 13 0.1032
    6 -4 -8 0.2252
    -1 -11 3 0.0815
    1 11 -3 0.0815
_exptl_absorpt_coefficient_mu     0.758
_exptl_absorpt_correction_type     analytical
_exptl_absorpt_process_details
;
(CrysAlis RED; Oxford Diffraction, 2009)
;
_exptl_absorpt_correction_T_min     0.759
_exptl_absorpt_correction_T_max     0.892
_exptl_special_details     ?
_diffrn_ambient_temperature     130(2)
_diffrn_radiation_type     CuK\a
_diffrn_radiation_wavelength     1.54184
_diffrn_radiation_monochromator     graphite
_diffrn_measurement_device_type
                                   'Oxford Diffraction Xcalibur (Atlas, Gemini)'
_diffrn_measurement_method     '\w scans'
_diffrn_detector_area_resol_mean     10.4685
_diffrn_reflns_number     12881
_diffrn_reflns_av_R_equivalents     0.0246
_diffrn_reflns_theta_min     4.65
_diffrn_reflns_theta_max     68.11
_diffrn_reflns_theta_full     68.11
_diffrn_measured_fraction_theta_max     1
_diffrn_measured_fraction_theta_full     1
_diffrn_reflns_limit_h_min     -13
_diffrn_reflns_limit_h_max     12
_diffrn_reflns_limit_k_min     -20
_diffrn_reflns_limit_k_max     20
_diffrn_reflns_limit_l_min     -23
_diffrn_reflns_limit_l_max     21
_refine_special_details
;
Refinement of <i>F</i>^2^ against ALL reflections. The weighted <i>R</i>-factor
<i>wR</i> and goodness of fit <i>S</i> are based on <i>F</i>^2^, conventional
<i>R</i>-factors <i>R</i> are based on <i>F</i>, with <i>F</i> set to zero for
negative <i>F</i>^2^. The threshold expression of <i>F</i>^2^ >
2\s(<i>F</i>^2^) is used only for calculating <i>R</i>-factors(gt) <i>etc</i>.
and is not relevant to the choice of reflections for refinement.
<i>R</i>-factors based on <i>F</i>^2^ are statistically about twice as large
as those based on <i>F</i>, and <i>R</i>- factors based on ALL data will be
even larger.
;
_reflns_number_total     3395
_reflns_number_gt     3070
_reflns_threshold_expression     I>2\s(I)
_refine_ls_structure_factor_coef     Fsqd
_refine_ls_matrix_type     full
_refine_ls_R_factor_all     0.0407
_refine_ls_R_factor_gt     0.0367
_refine_ls_wR_factor_gt     0.0934
_refine_ls_wR_factor_ref     0.0969
_refine_ls_goodness_of_fit_ref     1.027
_refine_ls_restrained_S_all     1.027
_refine_ls_number_reflns     3395
_refine_ls_number_parameters     262
_refine_ls_number_restraints     0
_refine_ls_hydrogen_treatment     constr
_refine_ls_weighting_scheme     calc
_refine_ls_weighting_details
         'calc w=1/[\s^2^(Fo^2^)+(0.0507P)^2^+2.4695P] where P=(Fo^2^+2Fc^2^)/3'
_atom_sites_solution_hydrogens     geom
_atom_sites_solution_primary     direct
_atom_sites_solution_secondary     difmap
_refine_ls_shift/su_max     0
_refine_ls_shift/su_mean     0
_refine_diff_density_max     0.145
_refine_diff_density_min     -0.226
_refine_ls_extinction_method     none
loop_
    _atom_type_symbol
    _atom_type_description
    _atom_type_scat_dispersion_real
    _atom_type_scat_dispersion_imag
    _atom_type_scat_source
    C C 0.0181 0.0091 'International Tables Vol C Tables 4.2.6.8 and 6.1.1.4'
    H H 0 0 'International Tables Vol C Tables 4.2.6.8 and 6.1.1.4'
    O O 0.0492 0.0322 'International Tables Vol C Tables 4.2.6.8 and 6.1.1.4'
    N N 0.0311 0.018 'International Tables Vol C Tables 4.2.6.8 and 6.1.1.4'
_computing_data_collection
;
CrysAlis CCD (Oxford Diffraction, 2009)
;
_computing_cell_refinement
;
CrysAlis RED (Oxford Diffraction, 2009)
;
_computing_data_reduction
;
CrysAlis RED (Oxford Diffraction, 2009)
;
_computing_structure_solution     'SHELXS97 (Sheldrick, 2008)'
_computing_structure_refinement     'SHELXL97 (Sheldrick, 2008)'
_computing_molecular_graphics     'ORTEP-3 for Windows (Farrugia, 2012)'
_computing_publication_material     'WinGX (Farrugia, 2012)'
loop_
    _atom_site_type_symbol
    _atom_site_label
    _atom_site_fract_x
    _atom_site_fract_y
    _atom_site_fract_z
    _atom_site_U_iso_or_equiv
    _atom_site_adp_type
    _atom_site_calc_flag
    _atom_site_refinement_flags
    _atom_site_occupancy
    _atom_site_symmetry_multiplicity
    _atom_site_disorder_assembly
    _atom_site_disorder_group
    C C1 0.78362(12) 0.11751(7) 0.50986(6) 0.0257(3) Uani d . 1 1 . .
    C C2 0.74740(13) 0.14665(8) 0.56708(7) 0.0325(3) Uani d . 1 1 . .
    H H2 0.672 0.1743 0.5597 0.039 Uiso calc R 1 1 . .
    C C3 0.82184(16) 0.13506(9) 0.63460(8) 0.0413(4) Uani d . 1 1 . .
    H H3 0.796 0.154 0.6734 0.05 Uiso calc R 1 1 . .
    C C4 0.93315(15) 0.09646(9) 0.64657(7) 0.0409(4) Uani d . 1 1 . .
    H H4 0.9841 0.0896 0.6931 0.049 Uiso calc R 1 1 . .
    C C5 0.96930(14) 0.06805(9) 0.59025(7) 0.0357(3) Uani d . 1 1 . .
    H H5 1.0458 0.0416 0.5981 0.043 Uiso calc R 1 1 . .
    C C6 0.89522(12) 0.07768(8) 0.52221(7) 0.0300(3) Uani d . 1 1 . .
    H H6 0.9206 0.0571 0.4838 0.036 Uiso calc R 1 1 . .
    C C7 0.74945(11) 0.10332(7) 0.38131(6) 0.0241(3) Uani d . 1 1 . .
    C C8 0.84143(12) 0.14515(7) 0.36340(7) 0.0275(3) Uani d . 1 1 . .
    H H8 0.8763 0.1892 0.3901 0.033 Uiso calc R 1 1 . .
    C C9 0.88229(13) 0.12232(9) 0.30637(7) 0.0349(3) Uani d . 1 1 . .
    H H9 0.946 0.1505 0.2943 0.042 Uiso calc R 1 1 . .
    C C10 0.83115(14) 0.05903(9) 0.26718(7) 0.0374(3) Uani d . 1 1 . .
    H H10 0.8599 0.0435 0.2283 0.045 Uiso calc R 1 1 . .
    C C11 0.73814(15) 0.01799(9) 0.28417(8) 0.0401(4) Uani d . 1 1 . .
    H H11 0.7021 -0.0252 0.2566 0.048 Uiso calc R 1 1 . .
    C C12 0.69702(13) 0.03992(8) 0.34186(7) 0.0339(3) Uani d . 1 1 . .
    H H12 0.6335 0.0115 0.354 0.041 Uiso calc R 1 1 . .
    C C13 0.53250(12) 0.18208(8) 0.37108(7) 0.0289(3) Uani d . 1 1 . .
    H H13 0.5551 0.1629 0.3312 0.035 Uiso calc R 1 1 . .
    C C14 0.42085(12) 0.22646(7) 0.36118(7) 0.0277(3) Uani d . 1 1 . .
    C C15 0.33253(12) 0.24501(8) 0.30155(7) 0.0320(3) Uani d . 1 1 . .
    H H15 0.3308 0.2304 0.2549 0.038 Uiso calc R 1 1 . .
    C C16 0.24368(12) 0.29027(8) 0.32204(7) 0.0318(3) Uani d . 1 1 . .
    H H16 0.1708 0.312 0.2919 0.038 Uiso calc R 1 1 . .
    C C17 0.28245(11) 0.29681(7) 0.39320(7) 0.0259(3) Uani d . 1 1 . .
    C C18 0.24109(11) 0.33793(7) 0.44712(7) 0.0251(3) Uani d . 1 1 . .
    C C19 0.32397(12) 0.35087(8) 0.51312(7) 0.0307(3) Uani d . 1 1 . .
    H H19 0.4049 0.3299 0.5228 0.037 Uiso calc R 1 1 . .
    C C20 0.29179(13) 0.39311(8) 0.56460(7) 0.0352(3) Uani d . 1 1 . .
    H H20 0.3503 0.4001 0.609 0.042 Uiso calc R 1 1 . .
    C C21 0.17507(14) 0.42559(8) 0.55249(8) 0.0352(3) Uani d . 1 1 . .
    H H21 0.1538 0.4553 0.5879 0.042 Uiso calc R 1 1 . .
    C C22 0.09046(12) 0.41394(7) 0.48811(8) 0.0311(3) Uani d . 1 1 . .
    H H22 0.0101 0.4358 0.4787 0.037 Uiso calc R 1 1 . .
    C C23 0.12323(11) 0.37034(7) 0.43747(7) 0.0260(3) Uani d . 1 1 . .
    O O2 -0.00013(9) 0.29075(6) 0.35265(6) 0.0402(3) Uani d . 1 1 . .
    O O3 -0.03133(10) 0.41347(7) 0.34252(6) 0.0497(3) Uani d . 1 1 . .
    N N1 0.70834(10) 0.12687(7) 0.44078(6) 0.0295(3) Uani d . 1 1 . .
    N N2 0.60193(10) 0.16807(6) 0.43303(6) 0.0281(2) Uani d . 1 1 . .
    N N3 0.02437(10) 0.35707(7) 0.37240(6) 0.0304(3) Uani d . 1 1 . .
    O O1 0.39230(7) 0.25773(5) 0.41814(4) 0.0260(2) Uani d . 1 1 . .
loop_
    _atom_site_aniso_label
    _atom_site_aniso_U_11
    _atom_site_aniso_U_22
    _atom_site_aniso_U_33
    _atom_site_aniso_U_12
    _atom_site_aniso_U_13
    _atom_site_aniso_U_23
    C1 0.0271(7) 0.0272(6) 0.0240(6) -0.0049(5) 0.0089(5) 0.0014(5)
    C2 0.0336(7) 0.0356(7) 0.0318(7) -0.0052(6) 0.0147(6) -0.0051(6)
    C3 0.0538(10) 0.0468(9) 0.0273(7) -0.0110(7) 0.0177(7) -0.0089(6)
    C4 0.0469(9) 0.0488(9) 0.0232(7) -0.0084(7) 0.0032(6) 0.0009(6)
    C5 0.0357(8) 0.0394(8) 0.0291(7) -0.0008(6) 0.0040(6) 0.0050(6)
    C6 0.0309(7) 0.0349(7) 0.0248(6) 0.0013(5) 0.0089(5) 0.0012(5)
    C7 0.0206(6) 0.0300(6) 0.0213(6) 0.0034(5) 0.0052(5) 0.0028(5)
    C8 0.0253(6) 0.0293(7) 0.0284(6) 0.0004(5) 0.0082(5) 0.0003(5)
    C9 0.0347(7) 0.0426(8) 0.0327(7) 0.0062(6) 0.0179(6) 0.0075(6)
    C10 0.0460(8) 0.0447(8) 0.0228(7) 0.0175(7) 0.0118(6) 0.0037(6)
    C11 0.0470(9) 0.0340(8) 0.0320(7) 0.0055(6) -0.0018(6) -0.0087(6)
    C12 0.0299(7) 0.0325(7) 0.0372(7) -0.0033(6) 0.0054(6) 0.0010(6)
    C13 0.0266(7) 0.0331(7) 0.0302(7) 0.0003(5) 0.0130(5) 0.0030(5)
    C14 0.0256(6) 0.0303(7) 0.0293(6) -0.0001(5) 0.0112(5) 0.0019(5)
    C15 0.0308(7) 0.0386(7) 0.0272(7) 0.0013(6) 0.0086(5) 0.0004(5)
    C16 0.0259(7) 0.0382(7) 0.0293(7) 0.0038(5) 0.0042(5) 0.0038(5)
    C17 0.0193(6) 0.0269(6) 0.0301(7) 0.0020(5) 0.0044(5) 0.0047(5)
    C18 0.0219(6) 0.0236(6) 0.0294(6) -0.0014(5) 0.0065(5) 0.0040(5)
    C19 0.0239(6) 0.0352(7) 0.0317(7) 0.0000(5) 0.0055(5) 0.0012(5)
    C20 0.0339(7) 0.0386(8) 0.0314(7) -0.0058(6) 0.0062(6) -0.0040(6)
    C21 0.0384(8) 0.0309(7) 0.0400(8) -0.0036(6) 0.0171(6) -0.0056(6)
    C22 0.0269(7) 0.0256(6) 0.0429(8) 0.0005(5) 0.0130(6) 0.0022(6)
    C23 0.0218(6) 0.0226(6) 0.0328(7) -0.0024(5) 0.0060(5) 0.0044(5)
    O2 0.0311(5) 0.0397(6) 0.0470(6) -0.0091(4) 0.0057(4) -0.0080(5)
    O3 0.0318(6) 0.0470(6) 0.0595(7) 0.0004(5) -0.0060(5) 0.0201(5)
    N1 0.0242(5) 0.0414(6) 0.0251(6) 0.0067(5) 0.0103(4) 0.0022(5)
    N2 0.0222(5) 0.0328(6) 0.0320(6) 0.0025(4) 0.0121(4) 0.0039(4)
    N3 0.0195(5) 0.0346(6) 0.0367(6) -0.0019(4) 0.0068(5) 0.0060(5)
    O1 0.0208(4) 0.0298(5) 0.0271(5) 0.0031(3) 0.0060(3) 0.0029(3)
_geom_special_details
;
All s.u.'s (except the s.u. in the dihedral angle between two l.s. planes) are
estimated using the full covariance matrix. The cell s.u.'s are taken into
account individually in the estimation of s.u.'s in distances, angles and
torsion angles; correlations between s.u.'s in cell parameters are only used
when they are defined by crystal symmetry. An approximate (isotropic)
treatment of cell s.u.'s is used for estimating s.u.'s involving l.s. planes.
;
loop_
    _geom_bond_atom_site_label_1
    _geom_bond_atom_site_label_2
    _geom_bond_site_symmetry_2
    _geom_bond_distance
    _geom_bond_publ_flag
    C1 C6 . 1.3943(19) ?
    C1 C2 . 1.3961(18) ?
    C1 N1 . 1.4062(16) ?
    C2 C3 . 1.383(2) ?
    C2 H2 . 0.95 ?
    C3 C4 . 1.382(2) ?
    C3 H3 . 0.95 ?
    C4 C5 . 1.375(2) ?
    C4 H4 . 0.95 ?
    C5 C6 . 1.3856(19) ?
    C5 H5 . 0.95 ?
    C6 H6 . 0.95 ?
    C7 C12 . 1.3830(19) ?
    C7 C8 . 1.3855(18) ?
    C7 N1 . 1.4340(16) ?
    C8 C9 . 1.3852(18) ?
    C8 H8 . 0.95 ?
    C9 C10 . 1.375(2) ?
    C9 H9 . 0.95 ?
    C10 C11 . 1.380(2) ?
    C10 H10 . 0.95 ?
    C11 C12 . 1.394(2) ?
    C11 H11 . 0.95 ?
    C12 H12 . 0.95 ?
    C13 N2 . 1.2833(17) ?
    C13 C14 . 1.4396(18) ?
    C13 H13 . 0.95 ?
    C14 C15 . 1.3569(19) ?
    C14 O1 1 1.3638(15) ?
    C14 O1 . 1.3638(15) ?
    C15 C16 . 1.4133(19) ?
    C15 H15 . 0.95 ?
    C16 C17 . 1.3587(19) ?
    C16 H16 . 0.95 ?
    C17 O1 1 1.3770(14) ?
    C17 O1 . 1.3770(14) ?
    C17 C18 . 1.4590(18) ?
    C18 C19 . 1.3994(18) ?
    C18 C23 . 1.4039(18) ?
    C19 C20 . 1.379(2) ?
    C19 H19 . 0.95 ?
    C20 C21 . 1.388(2) ?
    C20 H20 . 0.95 ?
    C21 C22 . 1.380(2) ?
    C21 H21 . 0.95 ?
    C22 C23 . 1.3814(19) ?
    C22 H22 . 0.95 ?
    C23 N3 . 1.4711(17) ?
    O2 O2 1 0 ?
    O2 N3 . 1.2212(15) ?
    O3 N3 . 1.2228(15) ?
    N1 N2 . 1.3657(15) ?
    N3 O2 1 1.2212(15) ?
    O1 O1 1 0.000(3) ?
loop_
    _geom_angle_atom_site_label_1
    _geom_angle_atom_site_label_2
    _geom_angle_atom_site_label_3
    _geom_angle_site_symmetry_1
    _geom_angle_site_symmetry_3
    _geom_angle
    _geom_angle_publ_flag
    C6 C1 C2 . . 118.96(12) ?
    C6 C1 N1 . . 120.17(11) ?
    C2 C1 N1 . . 120.86(12) ?
    C3 C2 C1 . . 119.68(14) ?
    C3 C2 H2 . . 120.2 ?
    C1 C2 H2 . . 120.2 ?
    C4 C3 C2 . . 121.18(13) ?
    C4 C3 H3 . . 119.4 ?
    C2 C3 H3 . . 119.4 ?
    C5 C4 C3 . . 119.22(13) ?
    C5 C4 H4 . . 120.4 ?
    C3 C4 H4 . . 120.4 ?
    C4 C5 C6 . . 120.65(14) ?
    C4 C5 H5 . . 119.7 ?
    C6 C5 H5 . . 119.7 ?
    C5 C6 C1 . . 120.29(12) ?
    C5 C6 H6 . . 119.9 ?
    C1 C6 H6 . . 119.9 ?
    C12 C7 C8 . . 120.34(12) ?
    C12 C7 N1 . . 120.33(12) ?
    C8 C7 N1 . . 119.32(11) ?
    C9 C8 C7 . . 119.61(12) ?
    C9 C8 H8 . . 120.2 ?
    C7 C8 H8 . . 120.2 ?
    C10 C9 C8 . . 120.36(13) ?
    C10 C9 H9 . . 119.8 ?
    C8 C9 H9 . . 119.8 ?
    C9 C10 C11 . . 120.18(13) ?
    C9 C10 H10 . . 119.9 ?
    C11 C10 H10 . . 119.9 ?
    C10 C11 C12 . . 120.01(13) ?
    C10 C11 H11 . . 120 ?
    C12 C11 H11 . . 120 ?
    C7 C12 C11 . . 119.48(13) ?
    C7 C12 H12 . . 120.3 ?
    C11 C12 H12 . . 120.3 ?
    N2 C13 C14 . . 120.83(12) ?
    N2 C13 H13 . . 119.6 ?
    C14 C13 H13 . . 119.6 ?
    C15 C14 O1 . 1 109.97(11) ?
    C15 C14 O1 . . 109.97(11) ?
    O1 C14 O1 1 . 0.00(6) ?
    C15 C14 C13 . . 130.53(12) ?
    O1 C14 C13 1 . 119.50(11) ?
    O1 C14 C13 . . 119.50(11) ?
    C14 C15 C16 . . 106.87(12) ?
    C14 C15 H15 . . 126.6 ?
    C16 C15 H15 . . 126.6 ?
    C17 C16 C15 . . 106.84(12) ?
    C17 C16 H16 . . 126.6 ?
    C15 C16 H16 . . 126.6 ?
    C16 C17 O1 . 1 109.49(11) ?
    C16 C17 O1 . . 109.49(11) ?
    O1 C17 O1 1 . 0.00(9) ?
    C16 C17 C18 . . 136.05(12) ?
    O1 C17 C18 1 . 114.32(10) ?
    O1 C17 C18 . . 114.32(10) ?
    C19 C18 C23 . . 115.29(12) ?
    C19 C18 C17 . . 119.67(11) ?
    C23 C18 C17 . . 124.95(11) ?
    C20 C19 C18 . . 122.04(13) ?
    C20 C19 H19 . . 119 ?
    C18 C19 H19 . . 119 ?
    C19 C20 C21 . . 120.91(13) ?
    C19 C20 H20 . . 119.5 ?
    C21 C20 H20 . . 119.5 ?
    C22 C21 C20 . . 118.82(13) ?
    C22 C21 H21 . . 120.6 ?
    C20 C21 H21 . . 120.6 ?
    C21 C22 C23 . . 119.64(12) ?
    C21 C22 H22 . . 120.2 ?
    C23 C22 H22 . . 120.2 ?
    C22 C23 C18 . . 123.26(12) ?
    C22 C23 N3 . . 115.56(11) ?
    C18 C23 N3 . . 121.14(11) ?
    O2 O2 N3 1 . 0(10) ?
    N2 N1 C1 . . 116.55(10) ?
    N2 N1 C7 . . 121.65(10) ?
    C1 N1 C7 . . 121.28(10) ?
    C13 N2 N1 . . 119.54(11) ?
    O2 N3 O2 1 . 0.00(15) ?
    O2 N3 O3 1 . 123.84(12) ?
    O2 N3 O3 . . 123.84(12) ?
    O2 N3 C23 1 . 118.53(11) ?
    O2 N3 C23 . . 118.53(11) ?
    O3 N3 C23 . . 117.59(11) ?
    O1 O1 C14 1 . 0(10) ?
    O1 O1 C17 1 . 0(10) ?
    C14 O1 C17 . . 106.83(9) ?
loop_
    _geom_torsion_atom_site_label_1
    _geom_torsion_atom_site_label_2
    _geom_torsion_atom_site_label_3
    _geom_torsion_atom_site_label_4
    _geom_torsion_site_symmetry_1
    _geom_torsion_site_symmetry_2
    _geom_torsion_site_symmetry_3
    _geom_torsion_site_symmetry_4
    _geom_torsion
    _geom_torsion_publ_flag
    C6 C1 C2 C3 . . . . -0.5(2) ?
    N1 C1 C2 C3 . . . . 178.48(12) ?
    C1 C2 C3 C4 . . . . 1.4(2) ?
    C2 C3 C4 C5 . . . . -1.1(2) ?
    C3 C4 C5 C6 . . . . -0.2(2) ?
    C4 C5 C6 C1 . . . . 1.0(2) ?
    C2 C1 C6 C5 . . . . -0.7(2) ?
    N1 C1 C6 C5 . . . . -179.69(12) ?
    C12 C7 C8 C9 . . . . -1.14(19) ?
    N1 C7 C8 C9 . . . . 179.46(12) ?
    C7 C8 C9 C10 . . . . 0.7(2) ?
    C8 C9 C10 C11 . . . . 0.4(2) ?
    C9 C10 C11 C12 . . . . -1.0(2) ?
    C8 C7 C12 C11 . . . . 0.5(2) ?
    N1 C7 C12 C11 . . . . 179.92(12) ?
    C10 C11 C12 C7 . . . . 0.5(2) ?
    N2 C13 C14 C15 . . . . -176.81(14) ?
    N2 C13 C14 O1 . . . 1 3.82(19) ?
    N2 C13 C14 O1 . . . . 3.82(19) ?
    O1 C14 C15 C16 1 . . . -0.05(15) ?
    O1 C14 C15 C16 . . . . -0.05(15) ?
    C13 C14 C15 C16 . . . . -179.46(13) ?
    C14 C15 C16 C17 . . . . -0.12(16) ?
    C15 C16 C17 O1 . . . 1 0.24(15) ?
    C15 C16 C17 O1 . . . . 0.24(15) ?
    C15 C16 C17 C18 . . . . 175.53(14) ?
    C16 C17 C18 C19 . . . . -159.87(15) ?
    O1 C17 C18 C19 1 . . . 15.26(17) ?
    O1 C17 C18 C19 . . . . 15.26(17) ?
    C16 C17 C18 C23 . . . . 16.6(2) ?
    O1 C17 C18 C23 1 . . . -168.24(11) ?
    O1 C17 C18 C23 . . . . -168.24(11) ?
    C23 C18 C19 C20 . . . . -0.53(19) ?
    C17 C18 C19 C20 . . . . 176.29(12) ?
    C18 C19 C20 C21 . . . . -0.8(2) ?
    C19 C20 C21 C22 . . . . 1.0(2) ?
    C20 C21 C22 C23 . . . . 0.2(2) ?
    C21 C22 C23 C18 . . . . -1.6(2) ?
    C21 C22 C23 N3 . . . . 176.22(12) ?
    C19 C18 C23 C22 . . . . 1.75(18) ?
    C17 C18 C23 C22 . . . . -174.89(12) ?
    C19 C18 C23 N3 . . . . -175.97(11) ?
    C17 C18 C23 N3 . . . . 7.40(19) ?
    C6 C1 N1 N2 . . . . -178.57(11) ?
    C2 C1 N1 N2 . . . . 2.45(18) ?
    C6 C1 N1 C7 . . . . -6.65(18) ?
    C2 C1 N1 C7 . . . . 174.37(12) ?
    C12 C7 N1 N2 . . . . -79.10(16) ?
    C8 C7 N1 N2 . . . . 100.30(14) ?
    C12 C7 N1 C1 . . . . 109.40(14) ?
    C8 C7 N1 C1 . . . . -71.20(16) ?
    C14 C13 N2 N1 . . . . -178.95(11) ?
    C1 N1 N2 C13 . . . . 176.38(12) ?
    C7 N1 N2 C13 . . . . 4.49(18) ?
    O2 O2 N3 O3 1 . . . 0.00(9) ?
    O2 O2 N3 C23 1 . . . 0.00(10) ?
    C22 C23 N3 O2 . . . 1 -125.38(13) ?
    C18 C23 N3 O2 . . . 1 52.50(16) ?
    C22 C23 N3 O2 . . . . -125.38(13) ?
    C18 C23 N3 O2 . . . . 52.50(16) ?
    C22 C23 N3 O3 . . . . 52.21(16) ?
    C18 C23 N3 O3 . . . . -129.90(13) ?
    C15 C14 O1 O1 . . . 1 0.00(10) ?
    C13 C14 O1 O1 . . . 1 0.00(11) ?
    C15 C14 O1 C17 . . . . 0.20(14) ?
    O1 C14 O1 C17 1 . . . 0E1(4) ?
    C13 C14 O1 C17 . . . . 179.68(11) ?
    C16 C17 O1 O1 . . . 1 0.00(8) ?
    C18 C17 O1 O1 . . . 1 0.00(9) ?
    C16 C17 O1 C14 . . . . -0.27(14) ?
    O1 C17 O1 C14 1 . . . 0E1(4) ?
    C18 C17 O1 C14 . . . . -176.69(10) ?
loop_
    _geom_hbond_atom_site_label_D
    _geom_hbond_atom_site_label_H
    _geom_hbond_atom_site_label_A
    _geom_hbond_site_symmetry_A
    _geom_hbond_distance_DH
    _geom_hbond_distance_HA
    _geom_hbond_distance_DA
    _geom_hbond_angle_DHA
    _geom_hbond_publ_flag
    C8 H8 O2 1_655 0.95 2.48 3.1294(16) 125.9 y
    C9 H9 O2 1_655 0.95 2.69 3.2324(18) 117.1 .
    C11 H11 O3 4_545 0.95 2.57 3.4336(18) 151.3 y
    C12 H12 O3 3_545 0.95 2.48 3.3786(18) 157.9 y
    C16 H16 O2 1 0.95 2.56 2.9635(17) 106.2 .
    C19 H19 O1 1 0.95 2.39 2.7389(16) 101.5 .
