# Supplementary material for: 1-{(E)-[5-(2-Nitro­phen­yl)furan-2-yl]methyl­idene}-2,2-diphenyl­hydrazine
Source: Acta Crystallogr Sect E Struct Rep Online. 2012 Dec 15;69(Pt 1):o90. doi: 10.1107/S1600536812050246 (PMC3588390; doi:10.1107/S1600536812050246)
Supplement: Supplementary file 2 [file e-69-00o90-Isup2.hkl]

#
# h,k,l, Fc-squared, Fo-squared, sigma(Fo-squared) and status flag
#
data_I
_shelx_title ' a-37 in C2/c'
_shelx_refln_list_code          4
_shelx_F_calc_maximum      337.19
_exptl_crystal_F_000      1600.00
_reflns_d_resolution_high  0.8308
 
loop_
 _symmetry_equiv_pos_as_xyz
 'x, y, z'
 '-x, y, -z+1/2'
 'x+1/2, y+1/2, z'
 '-x+1/2, y+1/2, -z+1/2'
 '-x, -y, -z'
 'x, -y, z-1/2'
 '-x+1/2, -y+1/2, -z'
 'x+1/2, -y+1/2, z-1/2'
 
_cell_length_a    11.2439
_cell_length_b    17.3325
_cell_length_c    19.7575
_cell_angle_alpha  90.000
_cell_angle_beta  105.778
_cell_angle_gamma  90.000
 
_shelx_F_squared_multiplier     1.000
 
loop_
 _refln_index_h
 _refln_index_k
 _refln_index_l
 _refln_F_squared_calc
 _refln_F_squared_meas
 _refln_F_squared_sigma
 _refln_observed_status
   2   0   0    29985.90    31695.43    150.46 o
   4   0   0     8491.67     9543.42    195.46 o
   6   0   0      303.79      468.68     11.31 o
   8   0   0     1640.99     1829.39     38.82 o
  10   0   0      682.14      735.95     17.53 o
  12   0   0      305.93      387.90     13.25 o
   1   1   0      639.63      787.33     12.67 o
   3   1   0     6718.68     7178.35     46.50 o
   5   1   0     1134.80     1238.90     15.44 o
   7   1   0        5.59       12.19      7.06 o
   9   1   0      654.78      719.22     11.42 o
  11   1   0        0.00       -0.86      3.52 o
  13   1   0       33.27       47.60      9.14 o
   0   2   0    11881.26    11177.37     38.78 o
   2   2   0      853.70      886.30      8.79 o
   4   2   0       42.74       46.78      7.55 o
   6   2   0      307.87      393.29      9.53 o
   8   2   0     1611.83     1734.80     25.82 o
  10   2   0      123.74      150.44     16.24 o
  12   2   0      331.58      341.79     12.01 o
   1   3   0    13196.76    12033.50    128.86 o
   3   3   0    35197.23    35412.39    197.42 o
   5   3   0      672.22      964.57     12.29 o
   7   3   0      814.56      920.02     19.85 o
   9   3   0      823.09      797.79     17.51 o
  11   3   0        7.28        3.67      4.10 o
   0   4   0    99949.52    84849.28    151.62 o
   2   4   0     4196.08     4206.52     32.93 o
   4   4   0     1153.24     1300.02     36.07 o
   6   4   0        1.46       16.30      3.96 o
   8   4   0        1.22        3.52      4.08 o
  10   4   0       63.39       57.03      9.35 o
  12   4   0      288.18      341.67     15.50 o
   1   5   0    13881.87    13332.05     54.54 o
   3   5   0       25.76       27.62      2.27 o
   5   5   0      475.09      462.85     22.89 o
   7   5   0        5.36        5.68      4.22 o
   9   5   0      174.47      121.39      8.73 o
  11   5   0       18.66       44.49     12.33 o
   0   6   0     9362.72     8830.93     62.18 o
   2   6   0     7897.89     7897.83     63.98 o
   4   6   0     3651.18     3939.35     36.48 o
   6   6   0       15.71       12.96      6.22 o
   8   6   0      560.89      511.47     14.12 o
  10   6   0      447.31      433.70     13.73 o
  12   6   0        0.45        2.99      6.07 o
   1   7   0      577.43      672.47     11.43 o
   3   7   0      166.27      212.35      8.94 o
   5   7   0     1649.78     1831.41     33.29 o
   7   7   0      672.04      669.62     14.55 o
   9   7   0     1942.71     1767.20     24.23 o
  11   7   0     1383.31     1234.41     19.60 o
   0   8   0     2748.13     2770.29     29.89 o
   2   8   0    10482.16    10312.46    118.35 o
   4   8   0     1627.47     1640.79     28.34 o
   6   8   0      403.94      416.81     11.29 o
   8   8   0      144.05      146.42      8.67 o
  10   8   0       35.15       43.52      6.39 o
  12   8   0       82.79       74.68      7.23 o
   1   9   0       75.53       78.95      4.09 o
   3   9   0      854.33      789.09     16.76 o
   5   9   0      132.27       91.02     10.48 o
   7   9   0     1077.54      938.80     18.73 o
   9   9   0      688.32      564.20     15.67 o
  11   9   0      205.90      163.80      9.75 o
   0  10   0     1338.87     1208.22     19.71 o
   2  10   0      727.56      807.88     17.26 o
   4  10   0     5506.52     5531.15     48.25 o
   6  10   0     1935.04     1849.45     29.91 o
   8  10   0      250.38      254.69      9.84 o
  10  10   0       25.21       21.61      4.53 o
   1  11   0      335.12      338.86     10.16 o
   3  11   0      313.62      327.40     11.47 o
   5  11   0       52.33       45.03      4.78 o
   7  11   0      274.91      279.64     10.58 o
   9  11   0      326.89      294.46     10.91 o
  11  11   0       63.67       40.64     16.93 o
   0  12   0       83.88       68.06      6.20 o
   2  12   0     3065.52     3089.04     27.13 o
   4  12   0     2066.30     1947.16     32.85 o
   6  12   0      788.05      747.68     18.63 o
   8  12   0       13.72       17.49      4.24 o
  10  12   0      202.39      203.77     11.40 o
   1  13   0       73.20       59.82      5.84 o
   3  13   0       16.29       25.39      7.31 o
   5  13   0       22.20       30.22      5.33 o
   7  13   0      745.07      722.13     18.49 o
   9  13   0      154.49      139.68      8.24 o
   0  14   0     1483.97     1572.18     40.05 o
   2  14   0      307.77      311.28     10.15 o
   4  14   0      316.23      262.63     12.67 o
   6  14   0      816.64      823.51     26.33 o
   8  14   0       81.58       73.91      6.84 o
   1  15   0       80.71       82.98      9.25 o
   3  15   0      376.58      372.61     14.37 o
   5  15   0        1.59        5.28      2.80 o
   7  15   0      178.61      188.94      8.78 o
   9  15   0       59.83       41.14      3.60 o
   0  16   0       53.72       49.70     11.81 o
   2  16   0        1.05        3.35      2.90 o
   4  16   0     1313.09     1287.22     23.26 o
   6  16   0      853.24      730.38     14.28 o
   8  16   0        1.30        0.87      1.84 o
   1  17   0      271.44      289.87     16.90 o
   3  17   0      509.55      509.25     16.02 o
   5  17   0       48.42       39.79      4.37 o
   7  17   0       16.81       15.37      2.91 o
   0  18   0      684.17      708.80     35.65 o
   2  18   0      129.02      158.42     11.56 o
   4  18   0      122.79      138.05      8.21 o
   6  18   0      336.94      302.09     12.34 o
   1  19   0       96.95      108.43      9.37 o
   3  19   0      244.31      236.21     10.71 o
   5  19   0      319.24      355.04     12.32 o
   0  20   0        0.48        0.43      2.78 o
   2  20   0      325.93      363.13     11.17 o
 -13   1   1      133.24      177.43      7.42 o
 -11   1   1      155.18      156.28      6.40 o
  -9   1   1       18.28        9.62      3.03 o
  -7   1   1     1803.58     2038.89     34.47 o
  -5   1   1       55.79       43.36      2.48 o
  -3   1   1     8379.50     8939.70     62.16 o
  -1   1   1      280.79      251.19     15.11 o
   1   1   1     1320.83     1468.44      8.69 o
   3   1   1     3406.89     3717.23     23.49 o
   5   1   1     4065.49     4377.32     29.88 o
   7   1   1     6052.97     6651.22     65.31 o
   9   1   1      612.32      658.99     11.06 o
  11   1   1       34.83       53.91     16.09 o
 -12   2   1       59.24       60.65      4.64 o
 -10   2   1        4.20       36.44     15.70 o
  -8   2   1      746.25      874.37     29.30 o
  -6   2   1     1690.22     2197.64     34.26 o
  -4   2   1    25547.71    27082.66     84.93 o
  -2   2   1    47432.04    45838.22    494.30 o
   0   2   1      168.05      303.15      5.79 o
   2   2   1      670.50      663.38     13.74 o
   4   2   1     2981.41     3224.27     74.22 o
   6   2   1     2268.02     2394.31     35.71 o
   8   2   1        1.97        6.24      4.11 o
  10   2   1       24.90       38.30     11.93 o
  12   2   1       10.51        5.44      5.43 o
 -13   3   1       69.87       75.79      7.16 o
 -11   3   1      186.67      145.89      8.60 o
  -9   3   1      246.63      276.13      8.01 o
  -7   3   1     2319.66     2639.94    121.49 o
  -5   3   1    12376.67    14476.47    102.02 o
  -3   3   1     5255.47     5379.95     76.35 o
  -1   3   1     4967.17     4756.58     16.32 o
   1   3   1    53509.11    47608.50     95.29 o
   3   3   1     3342.28     3523.33     63.92 o
   5   3   1     1199.97     1495.74     17.05 o
   7   3   1      153.03      135.36      8.16 o
   9   3   1        5.23       10.37      3.74 o
  11   3   1       22.69       24.77      6.14 o
 -12   4   1       32.68       17.15      3.81 o
 -10   4   1      129.22      129.94      9.74 o
  -8   4   1     2400.93     2511.20     60.43 o
  -6   4   1      760.71      759.52     15.58 o
  -4   4   1      353.21      315.45      7.29 o
  -2   4   1   100901.84    84590.45   1172.78 o
   0   4   1     6177.57     5793.73     30.50 o
   2   4   1     3816.50     3708.07     18.29 o
   4   4   1     7941.90     8455.79    202.47 o
   6   4   1        2.47        2.85      2.38 o
   8   4   1       45.09       51.50      4.56 o
  10   4   1        2.81       -1.87      6.48 o
  12   4   1     1247.67     1356.69     29.89 o
 -11   5   1       41.01       73.37     12.81 o
  -9   5   1      922.62      801.46     22.52 o
  -7   5   1     1686.73     1835.53     27.18 o
  -5   5   1        0.01        4.97      3.07 o
  -3   5   1     3088.69     3190.95     36.15 o
  -1   5   1      300.86      337.26      8.12 o
   1   5   1    27164.39    24583.15     65.05 o
   3   5   1      963.09     1088.54     12.93 o
   5   5   1     1044.52     1210.85     37.14 o
   7   5   1      962.06     1018.55     15.83 o
   9   5   1      509.06      490.06     18.83 o
  11   5   1       67.33       71.45     13.62 o
 -12   6   1        1.05       -2.79      4.00 o
 -10   6   1      469.85      482.47     14.82 o
  -8   6   1     1769.58     1864.74     27.18 o
  -6   6   1        0.46        2.44      4.87 o
  -4   6   1      593.18      586.36     12.36 o
  -2   6   1     2049.02     2041.34     17.65 o
   0   6   1       68.82       75.03      3.43 o
   2   6   1     1010.25     1034.70     10.30 o
   4   6   1     1616.40     1775.59     27.87 o
   6   6   1      521.84      562.49     19.33 o
   8   6   1     1463.00     1414.45     29.36 o
  10   6   1      974.15      967.75     20.75 o
  12   6   1        0.04        5.39     17.22 o
 -11   7   1       22.09       30.10      4.67 o
  -9   7   1       19.18        6.32      5.55 o
  -7   7   1      252.17      254.86     10.52 o
  -5   7   1      733.29      784.32     19.72 o
  -3   7   1    17564.62    16863.29    127.54 o
  -1   7   1       55.21       61.13      3.54 o
   1   7   1        3.11        2.89      1.97 o
   3   7   1     4295.84     4593.28     66.94 o
   5   7   1     2494.26     2602.16     83.15 o
   7   7   1       16.69       20.57      2.98 o
   9   7   1     1413.75     1471.69     42.63 o
  11   7   1     1476.95     1423.26     47.85 o
 -12   8   1       82.48       46.78      4.74 o
 -10   8   1      563.23      546.77     18.03 o
  -8   8   1      407.81      374.12     13.25 o
  -6   8   1       11.35       14.44      4.02 o
  -4   8   1     2659.45     3128.78     42.10 o
  -2   8   1     8435.48     8420.52     48.51 o
   0   8   1     8118.53     8091.61     55.95 o
   2   8   1      463.00      467.60      8.73 o
   4   8   1        3.80        8.40      4.45 o
   6   8   1      498.55      493.51     14.57 o
   8   8   1      844.72      831.86     18.42 o
  10   8   1     1467.43     1364.00     26.91 o
 -11   9   1       45.18       29.75     12.39 o
  -9   9   1      818.59      704.45     21.54 o
  -7   9   1       57.47       54.72      5.03 o
  -5   9   1      344.09      311.14     18.80 o
  -3   9   1    15867.13    15310.52     72.00 o
  -1   9   1     1961.60     1963.09     20.08 o
   1   9   1      675.33      724.31     12.36 o
   3   9   1     6729.76     6875.59     81.22 o
   5   9   1      769.57      692.45     22.04 o
   7   9   1        3.27       30.72      4.77 o
   9   9   1     1146.04     1080.12     25.40 o
  11   9   1     1052.46     1000.32     51.50 o
 -10  10   1      212.58      220.39      9.02 o
  -8  10   1      743.75      691.33     15.89 o
  -6  10   1       73.51       66.76      5.44 o
  -4  10   1      367.68      357.51     11.23 o
  -2  10   1      187.24      233.74      9.93 o
   0  10   1      482.65      530.98     10.28 o
   2  10   1      256.50      286.61     10.87 o
   4  10   1      862.87      864.81     26.21 o
   6  10   1      950.22      961.68     18.67 o
   8  10   1       56.93       53.08      4.98 o
  10  10   1       84.06      116.35      7.61 o
 -11  11   1      493.06      506.97     16.56 o
  -9  11   1      368.68      357.23     21.46 o
  -7  11   1      248.87      259.04     10.30 o
  -5  11   1      109.40      116.51      6.06 o
  -3  11   1      889.10      910.63     17.77 o
  -1  11   1        2.75       12.50      4.09 o
   1  11   1     3253.53     3444.26     36.86 o
   3  11   1      222.95      235.30     11.65 o
   5  11   1      561.51      548.81     12.84 o
   7  11   1      672.28      641.94     15.34 o
   9  11   1       42.59       47.85      6.09 o
 -10  12   1      171.91      168.08      8.40 o
  -8  12   1     2759.15     2513.07     29.19 o
  -6  12   1       19.01       16.87      4.56 o
  -4  12   1     2276.82     2171.22     34.63 o
  -2  12   1      487.13      494.78     11.06 o
   0  12   1      442.96      481.67      9.19 o
   2  12   1     1231.76     1304.16     19.14 o
   4  12   1     1769.77     1837.01     31.81 o
   6  12   1     1644.69     1693.18     28.73 o
   8  12   1      181.92      170.52      8.91 o
  10  12   1      226.46      171.61     18.62 o
  -9  13   1      350.09      370.93     13.26 o
  -7  13   1      602.78      588.97     26.57 o
  -5  13   1       34.37       27.75      4.96 o
  -3  13   1      171.87      176.61      7.46 o
  -1  13   1     1040.27     1062.68     31.00 o
   1  13   1     2823.14     2827.81     27.06 o
   3  13   1      419.28      464.10     10.11 o
   5  13   1      314.98      300.02     11.85 o
   7  13   1      388.37      338.26     12.70 o
   9  13   1       98.26       80.31      5.09 o
  -8  14   1      330.32      331.62     12.22 o
  -6  14   1      843.34      822.54     19.19 o
  -4  14   1       87.65       75.38      7.38 o
  -2  14   1       54.39       52.53      4.97 o
   0  14   1        4.28        3.77      3.31 o
   2  14   1      693.08      668.96     13.22 o
   4  14   1       56.80       63.96      6.51 o
   6  14   1      196.72      214.40     10.41 o
   8  14   1       13.87       18.29      3.51 o
  -9  15   1      188.84      168.03      7.18 o
  -7  15   1      935.40      900.04     18.71 o
  -5  15   1     1154.31     1145.66     22.62 o
  -3  15   1       14.01        3.87      6.38 o
  -1  15   1     1784.01     1808.21     41.25 o
   1  15   1       54.77       58.32      8.11 o
   3  15   1      905.74      829.07     25.67 o
   5  15   1       67.25       65.28      5.47 o
   7  15   1        0.09        2.66      3.44 o
  -8  16   1       22.44        8.15      2.38 o
  -6  16   1      146.44      156.02     16.13 o
  -4  16   1     1230.00     1243.11     26.47 o
  -2  16   1     2043.03     2025.59     33.54 o
   0  16   1     2471.97     2595.98     50.51 o
   2  16   1      869.58      847.90     21.38 o
   4  16   1      138.98      130.11      9.78 o
   6  16   1      483.65      468.56     15.15 o
   8  16   1        0.04       -2.57      2.57 o
  -7  17   1       46.98       35.78      3.32 o
  -5  17   1     1567.28     1540.70     27.21 o
  -3  17   1      445.08      440.69     15.97 o
  -1  17   1        0.39       -1.92      6.86 o
   1  17   1        7.94        1.36      3.37 o
   3  17   1       70.24       69.21      6.35 o
   5  17   1        2.74        4.12      2.86 o
   7  17   1       37.16       46.74      8.29 o
  -6  18   1       93.10       91.31      6.75 o
  -4  18   1     1428.48     1497.05     25.97 o
  -2  18   1       87.64       78.51     18.03 o
   0  18   1      778.64      817.49     27.09 o
   2  18   1      319.73      349.50     20.55 o
   4  18   1        0.84        1.34      2.69 o
   6  18   1        1.69        3.55      2.74 o
  -5  19   1        0.24        7.96      2.43 o
  -3  19   1      873.90      933.90     34.24 o
  -1  19   1      292.80      273.43     11.27 o
   1  19   1        0.71        0.58      1.91 o
   3  19   1       62.97       77.46      7.80 o
   5  19   1        0.80       -5.20      6.20 o
  -2  20   1      156.33      152.77      7.50 o
   0  20   1       11.24       24.49      4.03 o
   2  20   1       25.59       21.13      3.25 o
 -12   0   2      893.34     1038.56     24.74 o
 -10   0   2      219.16      198.30     11.54 o
  -8   0   2      308.83      347.31     15.40 o
  -6   0   2    28130.19    32246.40    173.23 o
  -4   0   2     1995.30     2237.21     24.74 o
  -2   0   2     9850.25     9800.41    178.22 o
   0   0   2    35898.90    31634.56     67.94 o
   2   0   2     1557.01     1627.96     14.15 o
   4   0   2     1668.84     1922.92     36.90 o
   6   0   2       52.88       51.12      8.32 o
   8   0   2        3.23       -3.55      3.55 o
  10   0   2     4948.03     5515.31     86.78 o
  12   0   2        8.24       11.70      6.17 o
 -13   1   2        0.81        6.69      5.03 o
 -11   1   2       15.81       11.70      3.33 o
  -9   1   2      546.66      623.46     13.26 o
  -7   1   2     5563.29     6473.02     60.66 o
  -5   1   2     1976.67     2283.47     13.82 o
  -3   1   2        7.41       17.23      1.00 o
  -1   1   2     3763.39     3707.72     43.73 o
   1   1   2    12284.61    11655.94     36.77 o
   3   1   2     9303.44    10442.75     41.38 o
   5   1   2     2855.31     3163.11     28.39 o
   7   1   2      716.57      684.48     21.57 o
   9   1   2        0.23        4.62      2.92 o
  11   1   2      219.91      272.11     24.51 o
 -12   2   2      163.80      162.51      6.47 o
 -10   2   2       70.92       81.10      5.05 o
  -8   2   2     1066.29     1190.89     27.98 o
  -6   2   2     1241.51     1384.61     19.73 o
  -4   2   2      287.66      240.96     10.80 o
  -2   2   2     1890.40     1706.61     44.63 o
   0   2   2      317.75      360.89      7.66 o
   2   2   2    24694.79    23988.46     45.10 o
   4   2   2      563.36      681.87     10.45 o
   6   2   2      199.69      238.26     11.82 o
   8   2   2     2552.94     2756.86     36.51 o
  10   2   2       70.05       86.76      5.74 o
  12   2   2       30.44       23.48      6.10 o
 -13   3   2      284.08      315.00     10.00 o
 -11   3   2     1321.66     1320.29     18.16 o
  -9   3   2      294.66      354.59      8.97 o
  -7   3   2        7.19       11.07      5.04 o
  -5   3   2     6562.30     7637.74    108.37 o
  -3   3   2     4824.51     4833.06     77.54 o
  -1   3   2     2799.03     2496.25     14.16 o
   1   3   2     9088.51     8152.35     34.16 o
   3   3   2     2325.61     2190.14     19.74 o
   5   3   2      259.84      309.10      9.59 o
   7   3   2      688.29      660.38      9.84 o
   9   3   2     4952.96     5205.42     65.40 o
  11   3   2       67.41      102.81     14.01 o
 -12   4   2       16.56       18.59      3.99 o
 -10   4   2        0.42       -1.16      4.25 o
  -8   4   2     1038.61     1078.60     19.45 o
  -6   4   2     1427.86     1809.90     28.16 o
  -4   4   2     1673.31     1771.02     47.06 o
  -2   4   2   113693.95    98201.35    837.19 o
   0   4   2    64009.41    57871.95    370.60 o
   2   4   2     1828.02     1870.19     15.04 o
   4   4   2     5026.26     5339.16     81.69 o
   6   4   2       55.99       58.69      5.29 o
   8   4   2     1441.26     1442.22     21.14 o
  10   4   2      148.79      149.47      8.69 o
  12   4   2      550.41      636.38     19.40 o
 -11   5   2      762.41      714.47     15.92 o
  -9   5   2       30.04       24.70      4.90 o
  -7   5   2     1948.32     2039.33     32.83 o
  -5   5   2     2882.08     2969.73     33.91 o
  -3   5   2      923.95      917.98     15.96 o
  -1   5   2    22443.43    21020.85     95.93 o
   1   5   2     2539.30     2456.35     18.21 o
   3   5   2     1669.47     1630.24     15.44 o
   5   5   2     3646.68     4246.73     47.60 o
   7   5   2      690.94      639.84      9.92 o
   9   5   2       93.76       95.99     11.40 o
  11   5   2       91.19       93.83      8.53 o
 -12   6   2      204.91      214.07      7.12 o
 -10   6   2     1717.60     1627.68     36.65 o
  -8   6   2       50.44       55.32      5.56 o
  -6   6   2      555.12      602.12     18.23 o
  -4   6   2      134.50      153.43      5.95 o
  -2   6   2    13039.45    12269.12     41.25 o
   0   6   2       28.48       35.25      2.70 o
   2   6   2     3740.74     3481.14     32.85 o
   4   6   2     1831.79     1740.22     17.76 o
   6   6   2      934.82      901.89     24.58 o
   8   6   2       21.64       25.78      4.60 o
  10   6   2      164.50      160.18     13.76 o
  12   6   2     1265.09     1239.28     40.24 o
 -11   7   2     1007.57      925.40     28.21 o
  -9   7   2      466.90      399.98     21.56 o
  -7   7   2     1344.05     1376.48     39.89 o
  -5   7   2     1456.83     1458.84     25.97 o
  -3   7   2     7943.04     7660.27     59.29 o
  -1   7   2      410.38      383.22      9.39 o
   1   7   2     4031.17     4036.32     36.19 o
   3   7   2    17468.18    17456.76     68.66 o
   5   7   2      193.68      251.76     13.53 o
   7   7   2     1357.50     1457.22     27.17 o
   9   7   2     2994.89     3016.40     43.82 o
  11   7   2        0.26        7.79      8.69 o
 -12   8   2       36.49       41.57      4.12 o
 -10   8   2        2.45       -1.54      5.28 o
  -8   8   2        0.01        2.95      3.73 o
  -6   8   2      910.83      983.82     23.26 o
  -4   8   2     8687.24     8732.62     67.61 o
  -2   8   2      579.88      542.94     12.58 o
   0   8   2       72.48       72.53      6.33 o
   2   8   2     3784.25     3910.43     27.79 o
   4   8   2      803.97      857.88     27.32 o
   6   8   2     2006.29     1930.71     28.29 o
   8   8   2       33.48       24.87      5.10 o
  10   8   2      127.65      146.18     12.72 o
 -11   9   2        0.07        5.22      3.83 o
  -9   9   2     1406.03     1268.64     24.33 o
  -7   9   2     2057.98     2009.16     30.01 o
  -5   9   2      787.64      733.91     18.15 o
  -3   9   2     5900.90     5790.17     52.45 o
  -1   9   2      508.94      557.62     10.78 o
   1   9   2       61.69       61.60      4.31 o
   3   9   2      428.99      469.46     13.82 o
   5   9   2      821.59      902.76     19.91 o
   7   9   2      192.11      212.23     12.14 o
   9   9   2      169.04      166.82      9.31 o
  11   9   2       31.45       23.68      6.75 o
 -10  10   2     1297.54     1226.11     23.29 o
  -8  10   2      851.86      693.36     18.57 o
  -6  10   2     3367.48     3267.15     33.62 o
  -4  10   2      615.25      598.38     14.15 o
  -2  10   2     1166.41     1073.88     19.56 o
   0  10   2      835.39      833.90     15.79 o
   2  10   2      101.02       90.32      6.95 o
   4  10   2      404.27      432.74     15.03 o
   6  10   2      160.86      188.76      8.22 o
   8  10   2     1175.69     1117.63     22.71 o
  10  10   2       76.10       97.56      7.76 o
 -11  11   2     1915.77     1721.88     23.34 o
  -9  11   2        9.69        5.29      3.73 o
  -7  11   2      177.36      181.98      9.64 o
  -5  11   2      371.22      336.48     11.38 o
  -3  11   2      670.76      632.16     14.28 o
  -1  11   2      409.57      468.34     16.82 o
   1  11   2      142.85      165.69      9.10 o
   3  11   2      513.02      546.05     14.10 o
   5  11   2        0.05        2.35      3.08 o
   7  11   2     1039.37     1096.27     43.36 o
   9  11   2      166.45      188.67      9.38 o
 -10  12   2       95.49       98.37      6.81 o
  -8  12   2      967.21      874.46     17.68 o
  -6  12   2      349.42      349.18     11.47 o
  -4  12   2     3710.82     3533.51     30.78 o
  -2  12   2      766.39      721.22     16.10 o
   0  12   2     1824.68     2007.24     26.98 o
   2  12   2       71.78       64.40      5.45 o
   4  12   2       33.67       32.78      4.80 o
   6  12   2     1043.93      992.62     25.43 o
   8  12   2        1.29        2.90      3.25 o
  10  12   2      158.11      162.72      8.20 o
  -9  13   2        2.55       -2.25      3.59 o
  -7  13   2       74.17       67.28      6.68 o
  -5  13   2     1925.16     1868.69     41.61 o
  -3  13   2       90.15       83.61      5.77 o
  -1  13   2      406.40      425.82     10.27 o
   1  13   2     1966.01     1976.99     39.39 o
   3  13   2       18.83       18.89      4.42 o
   5  13   2        0.12       -0.18      2.50 o
   7  13   2      814.17      695.18     19.96 o
   9  13   2       30.94       31.40      5.18 o
  -8  14   2      326.88      301.17     10.80 o
  -6  14   2      781.25      757.48     18.56 o
  -4  14   2      673.55      658.93     16.95 o
  -2  14   2       18.84       16.35      4.96 o
   0  14   2      193.76      233.69     10.63 o
   2  14   2      107.62       87.81      6.03 o
   4  14   2        9.36        8.84      3.96 o
   6  14   2       15.02       13.58      3.97 o
   8  14   2        0.19        5.13      2.56 o
  -9  15   2        3.57       -3.41      5.13 o
  -7  15   2        4.96        4.55      4.21 o
  -5  15   2      178.11      148.03     10.12 o
  -3  15   2     1206.31     1180.34     25.88 o
  -1  15   2       52.18       67.13      8.38 o
   1  15   2       25.15       22.21      6.96 o
   3  15   2      330.70      345.75     14.64 o
   5  15   2       70.43       81.96      6.37 o
   7  15   2      163.89      162.87      7.43 o
  -8  16   2      129.17      119.89      5.60 o
  -6  16   2      159.61      139.29      7.62 o
  -4  16   2       32.82       40.19      4.83 o
  -2  16   2      145.12      145.30      9.51 o
   0  16   2       10.82       10.61      5.23 o
   2  16   2        6.46        3.38      2.21 o
   4  16   2      381.00      379.54     14.75 o
   6  16   2       61.89       58.50      7.64 o
  -7  17   2      473.33      464.72     11.94 o
  -5  17   2       38.94       39.71      4.73 o
  -3  17   2      638.80      650.87     17.62 o
  -1  17   2       70.00       93.08     10.23 o
   1  17   2        0.01       -4.58      4.58 o
   3  17   2      162.02      158.88      9.54 o
   5  17   2       54.45       67.95      5.78 o
   7  17   2       16.43       12.48      3.16 o
  -6  18   2        0.32        1.85      2.06 o
  -4  18   2      992.79     1063.90     28.21 o
  -2  18   2      304.71      313.81     16.50 o
   0  18   2        9.90       12.72      5.53 o
   2  18   2        1.33        4.28      3.36 o
   4  18   2      139.28      131.28      7.62 o
   6  18   2        2.01        5.24      2.54 o
  -5  19   2      269.14      262.18     20.84 o
  -3  19   2      698.29      779.64     18.10 o
  -1  19   2      185.00      186.90      9.27 o
   1  19   2       72.74       57.95     10.61 o
   3  19   2      172.46      198.77     11.64 o
  -2  20   2       36.29       41.24      4.22 o
   0  20   2      152.73      154.95      7.39 o
   2  20   2      171.35      150.25      8.98 o
 -13   1   3      493.48      502.94     14.97 o
 -11   1   3       89.05       75.03      4.90 o
  -9   1   3      255.77      329.12      8.03 o
  -7   1   3     8920.91    10130.25     87.48 o
  -5   1   3      834.65      806.81     18.34 o
  -3   1   3    12279.25    11477.43    138.02 o
  -1   1   3     3362.80     3304.19     22.60 o
   1   1   3    11619.67    11194.87     48.13 o
   3   1   3      190.63      239.22     12.10 o
   5   1   3     5358.20     5862.69     39.22 o
   7   1   3      120.24      141.27      4.78 o
   9   1   3     1096.63     1134.51     16.34 o
  11   1   3       20.62       93.61     24.17 o
 -12   2   3        0.08       -2.99      2.99 o
 -10   2   3      109.43      129.79      6.08 o
  -8   2   3      323.08      320.04      8.59 o
  -6   2   3       36.48       33.95      4.62 o
  -4   2   3     7316.07     7531.62     44.85 o
  -2   2   3      303.02      235.69      4.82 o
   0   2   3     6641.45     6403.52    122.80 o
   2   2   3    13544.90    13638.39     91.13 o
   4   2   3      572.78      683.21     12.64 o
   6   2   3      402.68      408.20     15.92 o
   8   2   3     3349.83     3529.99     50.18 o
  10   2   3     1791.93     1822.54     21.49 o
  12   2   3       18.10        2.87      7.72 o
 -13   3   3      343.51      273.01      8.20 o
 -11   3   3     1544.74     1488.08     35.39 o
  -9   3   3     1834.15     1873.69     19.05 o
  -7   3   3       55.00       62.32      6.59 o
  -5   3   3     2183.57     2606.21     45.86 o
  -3   3   3     5328.49     5017.12     31.12 o
  -1   3   3    34654.07    31789.02     79.13 o
   1   3   3    40543.52    39760.57    866.41 o
   3   3   3      153.31      133.37      7.18 o
   5   3   3     6407.09     6352.60    160.87 o
   7   3   3     1804.00     1770.86     32.02 o
   9   3   3     1192.90     1238.82     22.80 o
  11   3   3      161.01      210.83     14.11 o
 -12   4   3      340.81      344.91     13.92 o
 -10   4   3      152.61      167.24      8.29 o
  -8   4   3      592.40      653.28     15.93 o
  -6   4   3        2.00        5.28      3.37 o
  -4   4   3     6782.20     7120.51    136.69 o
  -2   4   3    70645.01    62670.39    338.34 o
   0   4   3      607.15      533.84      9.72 o
   2   4   3       70.07       73.61      3.00 o
   4   4   3     2373.43     2557.88     27.44 o
   6   4   3       18.17       14.20      6.47 o
   8   4   3       14.65       16.59      4.15 o
  10   4   3       81.53       84.00      8.08 o
  12   4   3      467.23      546.77     15.95 o
 -13   5   3       72.33       94.97      8.49 o
 -11   5   3     1088.86      935.03     29.70 o
  -9   5   3        0.45        5.18      5.91 o
  -7   5   3      183.81      218.88     10.57 o
  -5   5   3     4103.10     4422.38    105.73 o
  -3   5   3       82.12       67.47      3.27 o
  -1   5   3    20729.26    19333.96     83.38 o
   1   5   3      950.06      810.47     15.11 o
   3   5   3     4125.28     4243.45     32.84 o
   5   5   3     1651.03     1475.84     22.19 o
   7   5   3      761.73      745.86     12.43 o
   9   5   3        1.93        5.91      3.48 o
  11   5   3      530.30      581.25     26.30 o
 -12   6   3      310.94      310.36     12.65 o
 -10   6   3      201.94      192.39     11.92 o
  -8   6   3       10.10        0.89      5.69 o
  -6   6   3     1892.78     1869.49     31.59 o
  -4   6   3       54.75       74.18      3.75 o
  -2   6   3      118.66      113.38      3.80 o
   0   6   3     1924.12     1888.06     21.66 o
   2   6   3    15470.71    15364.20     49.85 o
   4   6   3     6321.32     6791.56     48.86 o
   6   6   3      124.04      157.68      7.32 o
   8   6   3      825.25      791.81     24.53 o
  10   6   3      157.85      147.16     10.82 o
 -11   7   3       10.43        7.16      4.71 o
  -9   7   3        3.19        0.06      6.44 o
  -7   7   3      563.21      543.49     19.56 o
  -5   7   3     1569.75     1386.71     26.18 o
  -3   7   3     2365.92     2382.69     26.17 o
  -1   7   3      162.64      185.63      5.68 o
   1   7   3     2331.86     2330.22     28.03 o
   3   7   3     2961.63     3241.89     30.62 o
   5   7   3      224.80      261.68     21.58 o
   7   7   3     1200.53     1110.09     14.31 o
   9   7   3      482.52      445.86     24.31 o
  11   7   3       13.88        6.56      4.77 o
 -12   8   3       73.67       58.53      4.33 o
 -10   8   3     1204.45     1048.73     25.69 o
  -8   8   3       79.21       69.22      6.36 o
  -6   8   3      433.41      413.27     16.98 o
  -4   8   3     6254.00     5991.56     37.89 o
  -2   8   3    14253.05    14547.08     80.14 o
   0   8   3      277.66      372.66      8.41 o
   2   8   3     1071.25     1207.03     21.26 o
   4   8   3     3394.34     3333.56     34.56 o
   6   8   3      460.35      463.33     14.62 o
   8   8   3     1191.36     1171.51     26.96 o
  10   8   3      589.00      531.75     18.69 o
 -11   9   3      441.37      401.92     13.77 o
  -9   9   3     1003.71     1048.91     22.13 o
  -7   9   3      267.64      243.64     11.13 o
  -5   9   3      881.55      883.54     21.24 o
  -3   9   3     2229.67     2256.61     29.19 o
  -1   9   3     2815.00     3047.11     46.25 o
   1   9   3      102.15      108.40      8.34 o
   3   9   3     1695.25     1669.81     26.09 o
   5   9   3     6137.28     6006.65     43.53 o
   7   9   3     1820.41     1725.34     39.48 o
   9   9   3        3.44        8.75      4.92 o
  11   9   3       55.49       56.22      6.39 o
 -10  10   3      182.25      177.71     12.35 o
  -8  10   3      161.63      151.38      9.47 o
  -6  10   3       11.74       20.45      3.99 o
  -4  10   3     4993.27     4801.12     38.69 o
  -2  10   3     1944.43     2133.31     29.46 o
   0  10   3     1022.37     1016.04     18.82 o
   2  10   3     4522.52     4551.04     48.13 o
   4  10   3        9.44       22.54      5.40 o
   6  10   3       69.70       76.38      6.28 o
   8  10   3     1033.57      977.73     24.24 o
  10  10   3       28.18       25.04      8.29 o
 -11  11   3      661.30      661.06     23.27 o
  -9  11   3      149.70      110.96      8.78 o
  -7  11   3        2.82        5.79      4.15 o
  -5  11   3     1697.23     1581.56     23.00 o
  -3  11   3     1282.81     1353.79     19.65 o
  -1  11   3      364.94      418.97     13.99 o
   1  11   3     3170.78     3123.99     30.19 o
   3  11   3     1063.07     1179.59     28.11 o
   5  11   3      340.42      345.72     10.61 o
   7  11   3      914.02      851.04     24.10 o
   9  11   3       29.91       49.96      4.64 o
 -10  12   3       18.01       16.27      3.45 o
  -8  12   3        7.84       11.96      3.93 o
  -6  12   3      918.43      926.24     23.34 o
  -4  12   3     1303.47     1248.78     16.94 o
  -2  12   3      873.50      925.08     18.81 o
   0  12   3     4072.72     4115.61     43.41 o
   2  12   3     1545.62     1533.73     27.13 o
   4  12   3       59.18       48.22      5.42 o
   6  12   3      880.61      854.42     24.76 o
   8  12   3     1300.63     1243.83     21.45 o
  10  12   3        2.27       -4.15      4.27 o
  -9  13   3       36.37       34.69      5.23 o
  -7  13   3     2148.33     1949.54     29.67 o
  -5  13   3    15783.09    15062.91    157.90 o
  -3  13   3     1631.45     1682.59     22.26 o
  -1  13   3        7.82        9.51      4.09 o
   1  13   3     1615.79     1657.95     25.51 o
   3  13   3      222.19      206.89      9.83 o
   5  13   3      785.94      790.00     21.77 o
   7  13   3       56.15       51.69      5.17 o
   9  13   3      659.50      636.95     35.36 o
  -8  14   3        8.22        3.35      3.37 o
  -6  14   3      688.03      687.26     17.78 o
  -4  14   3      979.12      988.02     34.92 o
  -2  14   3      121.05      113.99      7.15 o
   0  14   3       22.18       29.33      4.82 o
   2  14   3      151.52      163.20      8.85 o
   4  14   3      268.26      271.04     12.80 o
   6  14   3       67.36       58.77      5.61 o
   8  14   3        6.66        7.42      2.37 o
  -9  15   3        5.67       -0.13      7.08 o
  -7  15   3      588.07      544.00     19.89 o
  -5  15   3       30.98       36.39      5.86 o
  -3  15   3       19.95        9.62      3.45 o
  -1  15   3     1642.97     1605.62     39.41 o
   1  15   3       24.88       19.45      4.71 o
   3  15   3      133.41      141.46      9.49 o
   5  15   3      273.46      262.54     12.20 o
   7  15   3      132.47      163.30     10.94 o
  -8  16   3       22.26       23.31      3.19 o
  -6  16   3     1217.15     1145.41     20.87 o
  -4  16   3     2564.20     2494.99     32.40 o
  -2  16   3      227.46      217.27     14.83 o
   0  16   3     1434.77     1501.00     38.21 o
   2  16   3       81.81       76.57      5.89 o
   4  16   3       15.14       11.63      3.68 o
   6  16   3        3.29        9.99      6.62 o
  -7  17   3       74.52       59.14      6.55 o
  -5  17   3      670.65      660.82     15.81 o
  -3  17   3      562.34      557.40     17.99 o
  -1  17   3      110.74      108.14     11.02 o
   1  17   3        3.69        2.86      4.10 o
   3  17   3       91.43      101.64      7.71 o
   5  17   3      213.89      229.52     12.64 o
  -6  18   3        6.47        6.08      2.63 o
  -4  18   3      407.26      435.17     12.09 o
  -2  18   3       12.42       12.23      5.16 o
   0  18   3       77.54       86.86      7.48 o
   2  18   3       16.57       11.38      4.05 o
   4  18   3      446.27      460.75     13.33 o
  -5  19   3       10.32       13.90      4.50 o
  -3  19   3       80.39       90.05      8.90 o
  -1  19   3     1033.45     1108.95     28.35 o
   1  19   3       14.61       13.35      2.89 o
   3  19   3       74.35       86.04      7.52 o
  -2  20   3       96.88      117.57      6.76 o
   0  20   3       16.39       16.67      2.51 o
   2  20   3        0.31        3.09      2.59 o
 -12   0   4       44.68       32.71      9.25 o
 -10   0   4       97.14      102.36     12.97 o
  -8   0   4      360.45      323.79     16.13 o
  -6   0   4      812.62      782.70     27.99 o
  -4   0   4    23820.08    23865.51    139.58 o
  -2   0   4   101719.30    87004.67   3471.79 o
   0   0   4    54268.69    46714.24     84.53 o
   2   0   4     1579.83     1367.55     27.40 o
   4   0   4     9230.35    10143.37     93.49 o
   6   0   4      471.20      483.11     25.62 o
   8   0   4      260.20      287.22      9.77 o
  10   0   4     1119.44     1170.21     26.76 o
  12   0   4      294.58      356.26     19.32 o
 -13   1   4      612.03      694.95     20.51 o
 -11   1   4       62.01       51.33      5.30 o
  -9   1   4      150.37      181.12      6.51 o
  -7   1   4        0.03        7.81      5.61 o
  -5   1   4     4309.01     4506.74     36.30 o
  -3   1   4     7573.03     7424.47     82.25 o
  -1   1   4     2030.88     2012.74     16.89 o
   1   1   4    21082.10    20616.40    408.48 o
   3   1   4     2303.33     2353.24     40.66 o
   5   1   4      182.98      238.45     11.48 o
   7   1   4      745.13      823.24     18.05 o
   9   1   4       78.64       94.87      5.94 o
  11   1   4        6.59       72.75     24.64 o
 -12   2   4       18.18       19.15      4.14 o
 -10   2   4       53.86       63.51      5.84 o
  -8   2   4     1281.57     1308.44     29.45 o
  -6   2   4      259.59      283.68      9.87 o
  -4   2   4     2604.59     2624.88     76.19 o
  -2   2   4     2336.25     2106.22     19.49 o
   0   2   4    30705.50    26850.19    188.43 o
   2   2   4      191.26      133.41      5.28 o
   4   2   4     2432.37     2599.24     29.84 o
   6   2   4      617.91      665.05     36.09 o
   8   2   4      235.66      247.72      8.36 o
  10   2   4     2065.52     2142.46     31.06 o
  12   2   4      264.94      263.89     20.84 o
 -13   3   4       78.23       48.31      5.58 o
 -11   3   4      495.95      385.81     17.47 o
  -9   3   4        6.00        7.32      3.61 o
  -7   3   4       59.95      113.26     11.13 o
  -5   3   4     1033.40     1168.62     16.92 o
  -3   3   4    25648.06    23237.28    227.81 o
  -1   3   4    28344.31    25791.57    176.16 o
   1   3   4        4.86        6.10      1.29 o
   3   3   4    12297.68    12102.21    112.13 o
   5   3   4      466.59      441.33     14.63 o
   7   3   4      704.25      782.73     15.86 o
   9   3   4      599.02      608.69     18.76 o
  11   3   4      244.39      278.73     18.13 o
 -12   4   4      495.63      431.39     11.99 o
 -10   4   4      104.81       92.33      9.23 o
  -8   4   4     3609.62     3752.04     66.01 o
  -6   4   4     1129.20     1249.24     66.88 o
  -4   4   4      995.84      959.85     17.81 o
  -2   4   4    23003.04    21025.20     69.45 o
   0   4   4      205.08      153.10      5.36 o
   2   4   4    17698.91    18096.97     52.28 o
   4   4   4     2779.06     2789.62     28.34 o
   6   4   4      874.64      870.48     18.82 o
   8   4   4     2957.88     2921.59     31.65 o
  10   4   4     8117.81     7755.70    129.96 o
 -13   5   4       82.80       75.00      3.94 o
 -11   5   4     1594.68     1435.80     32.08 o
  -9   5   4     1961.19     1830.75     24.34 o
  -7   5   4       12.08       25.68      9.26 o
  -5   5   4     4113.42     4055.73     55.50 o
  -3   5   4     7621.88     7640.94     70.22 o
  -1   5   4     7312.67     7091.60     38.27 o
   1   5   4     3259.86     3254.59     23.61 o
   3   5   4      682.15      757.08     12.02 o
   5   5   4      561.66      470.15     13.16 o
   7   5   4      432.02      458.32     14.76 o
   9   5   4        0.33       -1.36      5.11 o
  11   5   4      158.85      224.89     13.87 o
 -12   6   4        2.99        2.67      3.43 o
 -10   6   4       83.18       62.52     21.05 o
  -8   6   4     1316.97     1202.52     25.79 o
  -6   6   4      193.44      156.69      8.66 o
  -4   6   4      922.38     1006.42     24.38 o
  -2   6   4      574.70      570.33     10.24 o
   0   6   4      150.24      141.74     12.14 o
   2   6   4      118.32      122.48      4.56 o
   4   6   4     2474.97     2290.03     22.78 o
   6   6   4     5727.38     5875.82     80.50 o
   8   6   4      472.51      445.20     10.83 o
  10   6   4      420.46      427.14     15.57 o
 -11   7   4        6.45       10.76      5.86 o
  -9   7   4       34.64       30.98      8.25 o
  -7   7   4      499.83      520.01     16.63 o
  -5   7   4      592.98      564.62     16.11 o
  -3   7   4      113.07      105.73      6.02 o
  -1   7   4      222.55      226.83      7.63 o
   1   7   4     2197.41     2318.65     20.54 o
   3   7   4      900.06      785.38     11.30 o
   5   7   4      240.94      223.70     16.21 o
   7   7   4      418.08      426.16     10.70 o
   9   7   4       34.91       23.23      4.75 o
  11   7   4      208.85      222.08      9.75 o
 -12   8   4      248.38      231.68      7.92 o
 -10   8   4        8.73       15.84      6.02 o
  -8   8   4        0.19        0.66      8.48 o
  -6   8   4      210.56      226.24     11.28 o
  -4   8   4    25585.82    25328.56    118.19 o
  -2   8   4     1182.89     1242.52     19.95 o
   0   8   4       58.01       78.99      5.05 o
   2   8   4     1277.18     1358.98     18.64 o
   4   8   4       60.41       55.96      6.14 o
   6   8   4      631.18      666.22     14.15 o
   8   8   4        6.67        8.46      3.45 o
  10   8   4        0.26        4.98      7.23 o
 -11   9   4        3.12        1.88      3.96 o
  -9   9   4       12.77       11.12      4.41 o
  -7   9   4     2673.83     2679.99     39.81 o
  -5   9   4      227.17      251.68      8.85 o
  -3   9   4     4822.42     4835.02     43.37 o
  -1   9   4       27.96       38.33      4.07 o
   1   9   4       94.39       95.56      7.77 o
   3   9   4       31.27       35.73     12.03 o
   5   9   4      457.52      468.17     10.61 o
   7   9   4     1247.48     1304.64     24.51 o
   9   9   4      465.88      503.14     13.70 o
 -10  10   4       33.29       31.64      4.85 o
  -8  10   4       46.20       33.80      5.58 o
  -6  10   4        1.84       -1.70      3.52 o
  -4  10   4     2856.94     2920.41     37.19 o
  -2  10   4      182.31      210.52     10.09 o
   0  10   4      611.21      679.88     15.70 o
   2  10   4       76.83       74.02      7.19 o
   4  10   4      511.51      528.31     12.12 o
   6  10   4        4.67        2.19      4.92 o
   8  10   4      143.79      164.52      9.27 o
  10  10   4      428.64      408.70     13.17 o
 -11  11   4      633.17      549.10     14.10 o
  -9  11   4       56.96       42.71      5.95 o
  -7  11   4      647.07      597.02     22.80 o
  -5  11   4      840.11      823.11     16.10 o
  -3  11   4       15.17       16.43      2.54 o
  -1  11   4      360.94      389.34     14.90 o
   1  11   4      225.60      311.85     11.85 o
   3  11   4        2.34        6.77      3.76 o
   5  11   4      588.89      559.46     14.44 o
   7  11   4      302.99      327.21     14.25 o
   9  11   4      229.77      271.25     12.89 o
 -10  12   4      553.08      593.92     21.43 o
  -8  12   4       13.92       17.55      5.06 o
  -6  12   4      128.81      101.37      9.54 o
  -4  12   4       98.63       88.89      5.23 o
  -2  12   4       24.99       29.87      4.05 o
   0  12   4     1097.10     1217.05     19.01 o
   2  12   4      472.32      447.51     11.93 o
   4  12   4       80.89       78.37      6.46 o
   6  12   4      464.84      449.88     14.00 o
   8  12   4       79.77       82.64      5.79 o
  -9  13   4      130.76      125.69      8.70 o
  -7  13   4      183.01      195.32      8.64 o
  -5  13   4       57.07       39.69      5.42 o
  -3  13   4      533.67      535.45     14.95 o
  -1  13   4      103.85       90.78      5.56 o
   1  13   4        7.12       14.87      4.77 o
   3  13   4        4.39        8.26      4.19 o
   5  13   4      314.74      317.87     17.09 o
   7  13   4      181.92      177.74      8.43 o
   9  13   4       17.53       16.90      3.53 o
 -10  14   4       27.53       24.72      4.61 o
  -8  14   4       45.82       50.34      5.07 o
  -6  14   4      164.68      162.41     10.77 o
  -4  14   4     2552.74     2468.46     37.60 o
  -2  14   4      422.81      432.15     12.06 o
   0  14   4       87.79       76.11      7.08 o
   2  14   4       46.02       28.48      5.52 o
   4  14   4        0.10        2.11      4.29 o
   6  14   4      960.96     1026.64     47.50 o
   8  14   4        0.03        3.74      3.41 o
  -9  15   4       31.77       36.61      5.69 o
  -7  15   4      932.55     1007.04     17.86 o
  -5  15   4      633.48      618.93     16.37 o
  -3  15   4       56.48       34.39      7.36 o
  -1  15   4      144.83      130.74     11.58 o
   1  15   4      514.89      491.09     17.19 o
   3  15   4     1380.17     1372.89     28.11 o
   5  15   4        0.16       -1.31      4.98 o
   7  15   4        2.48       12.49      5.95 o
  -8  16   4        9.11       -2.94      8.34 o
  -6  16   4       17.70        6.72      4.53 o
  -4  16   4      540.54      456.87     18.80 o
  -2  16   4      294.01      305.14     40.04 o
   0  16   4      365.51      378.68     15.38 o
   2  16   4        8.87        9.25      2.68 o
   4  16   4       13.27       13.80      3.75 o
   6  16   4       18.46       19.90      5.33 o
  -7  17   4     1684.59     1565.41     24.68 o
  -5  17   4       62.42       75.35      7.14 o
  -3  17   4     1046.72     1092.04     30.66 o
  -1  17   4      432.61      424.14     17.77 o
   1  17   4      436.56      446.07     15.82 o
   3  17   4      201.47      177.54     10.17 o
   5  17   4       28.58       29.38      5.42 o
  -6  18   4      413.29      372.56     31.08 o
  -4  18   4      289.15      248.24     15.51 o
  -2  18   4      183.04      215.07     11.79 o
   0  18   4      134.20      143.23      8.97 o
   2  18   4       15.39       11.13      4.42 o
   4  18   4       32.34       24.77      3.45 o
  -5  19   4      129.84      115.36     10.02 o
  -3  19   4      238.47      260.37     12.74 o
  -1  19   4       75.98       96.22      8.59 o
   1  19   4      129.97      139.49      7.61 o
   3  19   4       71.55       74.93      6.74 o
  -2  20   4      878.21      890.37     21.15 o
   0  20   4      403.13      397.48     14.09 o
   2  20   4        0.04       -2.09      2.09 o
 -13   1   5     1198.90     1178.25     38.54 o
 -11   1   5     3643.88     3557.60     33.86 o
  -9   1   5      712.89      754.15     13.17 o
  -7   1   5      266.27      265.03     13.26 o
  -5   1   5     1006.37      943.78     29.36 o
  -3   1   5    11283.02    10629.71     35.94 o
  -1   1   5     1004.63      912.89     12.81 o
   1   1   5     6032.63     6021.67     44.39 o
   3   1   5        4.10        7.07      2.22 o
   5   1   5      201.77      184.48     10.57 o
   7   1   5     4618.36     4685.03     75.37 o
   9   1   5     1574.39     1678.13     22.52 o
  11   1   5      781.56      777.38     16.82 o
 -12   2   5       22.20       19.75      4.47 o
 -10   2   5      314.73      294.92     10.56 o
  -8   2   5      477.12      448.65     10.95 o
  -6   2   5     7966.00     8350.69    158.97 o
  -4   2   5     1686.05     1746.38     20.77 o
  -2   2   5      135.85      120.91      4.19 o
   0   2   5     9160.25     8263.05     40.33 o
   2   2   5    11262.00    11080.02     59.69 o
   4   2   5     1145.61     1045.05     17.02 o
   6   2   5     2287.38     2016.26     37.93 o
   8   2   5    11540.50    11750.25    153.66 o
  10   2   5     1791.25     1911.66     50.04 o
 -13   3   5      121.07      118.76      5.37 o
 -11   3   5       43.86       46.50      5.53 o
  -9   3   5       30.60       31.53      4.56 o
  -7   3   5      400.31      401.18     19.48 o
  -5   3   5      791.22      939.53     15.60 o
  -3   3   5      422.08      405.36     12.23 o
  -1   3   5      834.54      813.27     16.72 o
   1   3   5     1222.59     1290.55     13.60 o
   3   3   5     3434.16     3509.67     75.49 o
   5   3   5     1374.67     1477.86     22.77 o
   7   3   5      685.45      666.14     11.82 o
   9   3   5      547.84      520.09     18.39 o
  11   3   5      184.02      296.46     23.49 o
 -12   4   5        3.62        3.76      4.40 o
 -10   4   5      382.94      431.74     16.62 o
  -8   4   5      709.48      738.20     12.87 o
  -6   4   5     1997.01     2418.61     59.19 o
  -4   4   5        3.79        3.08      2.79 o
  -2   4   5     2790.00     2719.21     38.76 o
   0   4   5     1574.97     1467.86     15.59 o
   2   4   5        4.58        9.08      2.27 o
   4   4   5       37.38       28.22      9.58 o
   6   4   5      827.51      759.31     10.63 o
   8   4   5      712.76      727.27     13.94 o
  10   4   5     3960.61     4045.12     45.86 o
 -13   5   5        7.81       -0.43      3.82 o
 -11   5   5      293.01      257.79      9.87 o
  -9   5   5      224.15      251.08     12.20 o
  -7   5   5        3.45        8.27      4.17 o
  -5   5   5      637.16      644.01     12.88 o
  -3   5   5      402.03      380.28     17.46 o
  -1   5   5     5044.24     4782.51     67.93 o
   1   5   5     3286.25     3078.07     33.29 o
   3   5   5      181.30      185.80      7.33 o
   5   5   5      177.66      189.90     12.62 o
   7   5   5     1411.39     1363.29     32.16 o
   9   5   5      753.93      804.32     17.73 o
  11   5   5        8.09       40.04      9.26 o
 -12   6   5      469.55      458.30     26.76 o
 -10   6   5      551.32      490.40     17.85 o
  -8   6   5     2217.17     2316.07     36.06 o
  -6   6   5       33.24       42.87      6.64 o
  -4   6   5      190.55      220.85      7.98 o
  -2   6   5     1413.32     1479.63     15.64 o
   0   6   5        0.00        3.11      2.82 o
   2   6   5        3.51       17.77      2.94 o
   4   6   5        2.68        1.57      2.54 o
   6   6   5        5.88       11.40      3.56 o
   8   6   5     6440.61     6428.31     74.81 o
  10   6   5      839.04      851.46     23.72 o
 -11   7   5      816.46      747.03     17.33 o
  -9   7   5        5.91       10.41      6.41 o
  -7   7   5      394.23      377.79     12.60 o
  -5   7   5     1909.00     1850.06     24.12 o
  -3   7   5     3348.59     3176.91     27.10 o
  -1   7   5      263.03      275.83     11.55 o
   1   7   5        9.54       26.01      3.61 o
   3   7   5     5760.62     5887.96     58.28 o
   5   7   5     2907.19     3033.85     27.30 o
   7   7   5      118.19      120.28      8.26 o
   9   7   5        0.19       -4.76      4.76 o
  11   7   5     1392.05     1362.37     35.35 o
 -12   8   5       12.03       13.05      3.23 o
 -10   8   5      851.92      799.06     22.97 o
  -8   8   5      729.89      680.04     32.18 o
  -6   8   5      688.29      719.76     23.44 o
  -4   8   5    15248.81    15150.29     92.03 o
  -2   8   5     7384.28     7700.91     50.31 o
   0   8   5     5112.71     5081.70     49.78 o
   2   8   5     1447.87     1312.72     19.29 o
   4   8   5      798.48      833.88     18.67 o
   6   8   5     1335.39     1370.93     17.25 o
   8   8   5       96.62       88.03      6.72 o
  10   8   5      132.05      157.02     16.07 o
 -11   9   5       12.26        7.77      4.22 o
  -9   9   5      442.64      402.34     14.18 o
  -7   9   5     3088.20     3079.96     54.76 o
  -5   9   5      777.41      815.68     18.94 o
  -3   9   5     2961.85     2878.48     43.76 o
  -1   9   5      233.99      246.99      9.96 o
   1   9   5      388.81      396.23     14.53 o
   3   9   5     1235.26     1224.13     22.05 o
   5   9   5     3277.10     3108.25     31.53 o
   7   9   5      286.89      299.50     11.92 o
   9   9   5      318.09      316.89     15.20 o
 -10  10   5      257.35      236.46     12.65 o
  -8  10   5      185.30      150.80      9.48 o
  -6  10   5       70.43       55.56      5.00 o
  -4  10   5     8002.49     7858.33     52.63 o
  -2  10   5       14.64        9.02      5.56 o
   0  10   5       86.90      116.06      7.70 o
   2  10   5      696.69      664.96     17.86 o
   4  10   5     1683.25     1711.79     21.51 o
   6  10   5      293.12      265.61     11.28 o
   8  10   5       59.63       55.96      6.95 o
  10  10   5      119.60      119.64      7.78 o
 -11  11   5       10.22       10.21      3.56 o
  -9  11   5        9.06        6.00      4.14 o
  -7  11   5      551.66      505.95     15.52 o
  -5  11   5     1125.41     1082.42     17.80 o
  -3  11   5       58.51       52.41      4.27 o
  -1  11   5      215.90      271.69     20.73 o
   1  11   5     4163.56     4190.04     41.80 o
   3  11   5     1413.52     1385.82     26.66 o
   5  11   5      897.53      898.25     23.01 o
   7  11   5      316.40      318.24     11.59 o
   9  11   5      117.31      113.78      9.99 o
 -10  12   5       60.13       34.16      5.68 o
  -8  12   5       22.90       14.96      4.67 o
  -6  12   5     5194.65     4931.35     41.75 o
  -4  12   5       27.54       33.69      5.05 o
  -2  12   5      392.03      405.67     10.57 o
   0  12   5      273.02      311.31     14.87 o
   2  12   5      189.23      191.89      9.44 o
   4  12   5      269.89      232.45     15.05 o
   6  12   5      129.53      108.84      7.93 o
   8  12   5      417.72      432.97     17.34 o
  -9  13   5        3.05        5.35      5.59 o
  -7  13   5        8.11        9.47      2.93 o
  -5  13   5      994.55     1004.88     20.38 o
  -3  13   5     2670.67     2646.94     27.55 o
  -1  13   5      150.01      170.47      9.70 o
   1  13   5       45.10       42.69      4.75 o
   3  13   5      114.19       94.52      9.36 o
   5  13   5     1584.51     1660.45     38.91 o
   7  13   5       42.81       39.81      4.87 o
   9  13   5       57.97       48.00     10.34 o
 -10  14   5       81.97       83.51      7.12 o
  -8  14   5        2.78       -2.66      4.23 o
  -6  14   5     1520.27     1468.06     44.53 o
  -4  14   5     1262.47     1228.45     26.95 o
  -2  14   5      572.06      597.05     20.16 o
   0  14   5      198.78      199.66     12.10 o
   2  14   5     1000.25      953.42     29.23 o
   4  14   5      160.80      153.58      9.50 o
   6  14   5      302.70      344.66     25.96 o
   8  14   5        1.57        5.81      6.29 o
  -9  15   5       33.37       29.60      5.56 o
  -7  15   5     1436.23     1370.84     35.77 o
  -5  15   5     1705.78     1831.64     28.37 o
  -3  15   5       70.76       61.09      8.40 o
  -1  15   5       66.53       65.88      6.45 o
   1  15   5     2283.34     2167.19     35.72 o
   3  15   5      129.12      138.45      9.29 o
   5  15   5      267.42      262.54     15.14 o
   7  15   5       92.89       82.27      8.30 o
  -8  16   5      263.72      225.04     12.42 o
  -6  16   5      286.97      301.68     14.97 o
  -4  16   5      843.71      828.52     26.51 o
  -2  16   5      402.73      393.79     19.82 o
   0  16   5     1025.62      945.96     42.50 o
   2  16   5      222.37      211.48     10.81 o
   4  16   5     2105.66     2105.33     27.32 o
   6  16   5        9.28       10.52      4.54 o
  -7  17   5     3455.68     3035.92     32.21 o
  -5  17   5      405.04      433.96     14.14 o
  -3  17   5      202.79      218.20     14.13 o
  -1  17   5      577.80      637.48     24.35 o
   1  17   5        0.84       -0.13      2.70 o
   3  17   5      144.52      174.11      7.95 o
   5  17   5      114.73      103.52      9.13 o
  -6  18   5      117.45      127.26      6.99 o
  -4  18   5       28.76       39.97      5.54 o
  -2  18   5     3413.73     3693.88     46.27 o
   0  18   5      121.96      136.50      8.35 o
   2  18   5      532.66      557.44     15.76 o
   4  18   5        3.25        3.72      1.77 o
  -5  19   5        5.62        4.10      4.16 o
  -3  19   5      547.79      549.87     18.16 o
  -1  19   5      201.35      222.84     10.70 o
   1  19   5      684.24      648.33     16.60 o
   3  19   5        9.69        7.80      2.31 o
  -2  20   5        2.32        6.21      3.18 o
   0  20   5      368.99      371.68     19.27 o
 -12   0   6     2476.11     2488.18     42.26 o
 -10   0   6      374.01      385.67     21.78 o
  -8   0   6     5128.74     5170.00    282.46 o
  -6   0   6     2659.19     2736.47     49.20 o
  -4   0   6     3371.48     3237.31     61.12 o
  -2   0   6     6929.23     6528.46     38.36 o
   0   0   6     1962.11     2060.76     22.20 o
   2   0   6    15458.52    16573.61    109.81 o
   4   0   6      306.95      256.62     16.91 o
   6   0   6      686.00      781.29     18.48 o
   8   0   6    10679.52    10598.89    128.10 o
  10   0   6      296.71      422.56     28.46 o
 -13   1   6       64.55       91.36     10.78 o
 -11   1   6        4.22        8.18      3.88 o
  -9   1   6        7.26       16.57      4.43 o
  -7   1   6     1481.29     1447.91     81.10 o
  -5   1   6     1781.18     1672.78     18.44 o
  -3   1   6     2850.27     2763.21     17.99 o
  -1   1   6      640.85      608.41      9.73 o
   1   1   6     1853.65     1754.08     21.14 o
   3   1   6    10122.66    11366.49    154.16 o
   5   1   6     2288.10     2063.22     36.60 o
   7   1   6      194.27      184.70      6.52 o
   9   1   6      163.64      171.05      8.24 o
  11   1   6        0.05       27.30      8.68 o
 -12   2   6     1324.20     1437.03     26.20 o
 -10   2   6      330.51      342.01     10.23 o
  -8   2   6      388.01      387.01     11.00 o
  -6   2   6     4326.57     4194.04     30.80 o
  -4   2   6     8393.92     7934.54     36.08 o
  -2   2   6     1063.76      965.12     15.68 o
   0   2   6      190.55      126.38      5.86 o
   2   2   6      341.00      348.23     11.84 o
   4   2   6     1976.07     2044.97     24.67 o
   6   2   6     1700.14     1626.21     20.38 o
   8   2   6      440.57      433.05     11.48 o
  10   2   6     1295.21     1374.32     32.48 o
 -13   3   6      560.23      542.47     18.30 o
 -11   3   6       82.33       82.62      6.84 o
  -9   3   6     1659.05     1629.84     23.19 o
  -7   3   6     3827.37     4073.10    220.25 o
  -5   3   6     1771.23     1730.48     27.35 o
  -3   3   6     4609.63     4425.17     30.54 o
  -1   3   6     1617.01     1640.05     14.33 o
   1   3   6     2047.82     2007.79     17.05 o
   3   3   6    14995.23    15764.55     84.94 o
   5   3   6      693.13      803.21     77.67 o
   7   3   6      942.04      928.20     13.15 o
   9   3   6      446.13      460.78     12.52 o
  11   3   6        5.57       24.50     26.12 o
 -12   4   6       13.70        6.34      4.03 o
 -10   4   6      153.11      155.67     10.68 o
  -8   4   6        6.15        5.11      3.59 o
  -6   4   6      229.48      256.58      8.85 o
  -4   4   6      136.57      117.15      4.91 o
  -2   4   6      711.78      652.20     14.87 o
   0   4   6     1279.88     1229.58     16.17 o
   2   4   6     5676.36     6144.61     54.50 o
   4   4   6    11140.21    11294.52     91.84 o
   6   4   6       47.03       33.12      2.97 o
   8   4   6      351.97      339.33      9.95 o
  10   4   6        8.18       59.96     25.06 o
 -13   5   6      235.22      197.92      7.26 o
 -11   5   6      619.48      601.02     27.92 o
  -9   5   6      488.94      497.47     17.14 o
  -7   5   6     1163.63     1189.53     23.16 o
  -5   5   6      138.28      185.51      6.93 o
  -3   5   6     1337.32     1254.51     16.70 o
  -1   5   6        0.45        4.44      1.20 o
   1   5   6     2893.23     3087.42     20.30 o
   3   5   6     8621.85     9024.07     65.04 o
   5   5   6     1140.49     1248.71     18.46 o
   7   5   6     1929.99     1903.98     21.95 o
   9   5   6      667.19      678.74     15.80 o
  11   5   6      446.27      503.45     20.27 o
 -12   6   6       59.04       82.99      5.96 o
 -10   6   6      383.72      346.91     19.96 o
  -8   6   6      356.36      350.02     12.06 o
  -6   6   6     7009.09     6515.38     54.16 o
  -4   6   6     2983.55     2977.13     28.22 o
  -2   6   6     4759.79     4679.83     28.51 o
   0   6   6     1345.95     1388.58     17.17 o
   2   6   6       55.97       70.08      3.73 o
   4   6   6     5959.27     5826.74     51.36 o
   6   6   6      961.31     1019.19     17.67 o
   8   6   6       26.33       21.13      4.28 o
  10   6   6      241.99      252.65     11.71 o
 -11   7   6      492.22      454.11     15.13 o
  -9   7   6       94.12       97.05     10.83 o
  -7   7   6     1500.75     1507.45     28.19 o
  -5   7   6      572.50      644.79     14.88 o
  -3   7   6     5139.64     5494.26     65.33 o
  -1   7   6    27456.58    27615.86    470.05 o
   1   7   6     4938.66     5005.97     39.22 o
   3   7   6      267.47      248.13      8.63 o
   5   7   6     3004.73     2990.23     23.87 o
   7   7   6      715.04      738.29     16.40 o
   9   7   6      929.57      956.65     21.30 o
 -12   8   6      285.44      305.55     14.48 o
 -10   8   6      254.32      213.43     13.82 o
  -8   8   6     1069.91      972.10     33.41 o
  -6   8   6       14.57        5.17      2.76 o
  -4   8   6      554.65      568.07     41.91 o
  -2   8   6      113.04      117.79      8.96 o
   0   8   6      237.53      241.80     20.05 o
   2   8   6      262.76      271.68      7.23 o
   4   8   6      767.62      758.07     13.88 o
   6   8   6     2442.37     2368.67     24.33 o
   8   8   6      493.98      415.42     11.94 o
  10   8   6      205.92      210.78     12.76 o
 -11   9   6      107.81      108.38      7.25 o
  -9   9   6      564.24      498.70     19.43 o
  -7   9   6      206.78      199.59      8.11 o
  -5   9   6      149.30      151.23      6.44 o
  -3   9   6     2251.99     2251.51     38.95 o
  -1   9   6      144.15      171.56     10.78 o
   1   9   6      507.51      419.32     23.64 o
   3   9   6     2040.94     2186.30     36.04 o
   5   9   6      893.83      850.15     23.38 o
   7   9   6      125.94      122.20      7.88 o
   9   9   6       49.05       37.26      4.46 o
 -10  10   6       73.06       93.84      7.59 o
  -8  10   6     2174.21     2109.37     43.75 o
  -6  10   6     4949.53     4769.26     76.64 o
  -4  10   6      834.43      781.32     13.89 o
  -2  10   6     1505.22     1572.88     63.38 o
   0  10   6     4006.39     4076.83     40.13 o
   2  10   6     3132.68     3155.19     53.14 o
   4  10   6      176.94      168.91     13.10 o
   6  10   6       25.58       28.57      7.46 o
   8  10   6      771.51      765.16     15.11 o
  10  10   6       54.87       83.23      8.66 o
 -11  11   6       30.25       20.59      3.91 o
  -9  11   6      123.27      120.72      8.26 o
  -7  11   6       10.45       15.96      3.38 o
  -5  11   6      133.42      115.40      6.90 o
  -3  11   6       16.64       21.70      3.54 o
  -1  11   6      503.87      568.14     14.65 o
   1  11   6      221.54      193.50      7.10 o
   3  11   6        0.70       -0.37      3.08 o
   5  11   6      259.19      292.88     13.66 o
   7  11   6      375.03      342.59     11.61 o
   9  11   6       45.44       50.70      4.51 o
 -10  12   6       30.92       28.77      5.59 o
  -8  12   6      219.36      203.90     10.79 o
  -6  12   6      881.60      862.22     19.51 o
  -4  12   6     1467.62     1381.80     21.21 o
  -2  12   6      303.06      321.18     10.85 o
   0  12   6      305.09      308.48     11.78 o
   2  12   6      190.58      191.96      9.17 o
   4  12   6      227.09      232.39     15.53 o
   6  12   6      145.61      176.91     13.04 o
   8  12   6      508.78      574.57     20.81 o
  -9  13   6      138.28      189.42     13.93 o
  -7  13   6      158.08      177.27      8.30 o
  -5  13   6     4762.11     4462.50     43.48 o
  -3  13   6     1242.55     1263.65     19.29 o
  -1  13   6      384.05      375.54     13.60 o
   1  13   6      234.83      238.47      9.94 o
   3  13   6      128.99      123.54     10.59 o
   5  13   6      340.48      335.39     17.79 o
   7  13   6       88.77      115.11     13.92 o
 -10  14   6      194.98      191.80     10.19 o
  -8  14   6      260.31      244.84     16.20 o
  -6  14   6        3.69        4.05      4.75 o
  -4  14   6      391.78      375.50     15.18 o
  -2  14   6       26.04       31.32      6.13 o
   0  14   6      417.53      384.53     15.08 o
   2  14   6      618.06      597.61     23.29 o
   4  14   6       86.78       94.58     13.70 o
   6  14   6      176.10      214.95     10.38 o
   8  14   6      138.57      146.62     17.70 o
  -9  15   6       88.18       90.81      8.25 o
  -7  15   6        6.71        5.83      6.84 o
  -5  15   6      436.05      423.61     18.75 o
  -3  15   6     1745.73     1861.51     33.46 o
  -1  15   6       56.21       63.07      8.28 o
   1  15   6        0.73        4.27      2.91 o
   3  15   6       97.23      106.57      6.95 o
   5  15   6        9.57        4.95      5.83 o
   7  15   6       93.83      109.36      7.97 o
  -8  16   6      398.31      389.45     23.63 o
  -6  16   6      118.47      140.95      8.94 o
  -4  16   6       44.69       47.19      7.03 o
  -2  16   6        1.26        1.10      4.37 o
   0  16   6     1618.70     1658.97     30.67 o
   2  16   6     1422.96     1441.09     27.01 o
   4  16   6       96.62       98.70      5.93 o
   6  16   6       55.54       74.31      6.47 o
  -7  17   6      194.88      207.33      9.16 o
  -5  17   6       15.69        9.29      3.11 o
  -3  17   6      237.98      246.75     12.82 o
  -1  17   6      559.79      550.80     22.20 o
   1  17   6      144.66      149.43      8.75 o
   3  17   6       31.66       27.93      3.66 o
   5  17   6      346.58      364.61     13.82 o
  -6  18   6      432.71      364.84     20.03 o
  -4  18   6       29.01       27.36      4.02 o
  -2  18   6       94.55      115.13      9.10 o
   0  18   6      171.00      210.44      9.66 o
   2  18   6       30.22       17.61      4.67 o
   4  18   6       11.90       15.14      3.13 o
  -5  19   6      302.83      304.95     11.58 o
  -3  19   6      277.05      314.56     17.86 o
  -1  19   6       86.76       83.88      7.09 o
   1  19   6      119.11      115.25      5.97 o
   3  19   6        0.43        1.18      4.34 o
  -2  20   6      111.62      110.10      7.12 o
   0  20   6        2.39       -2.58      3.46 o
 -13   1   7       37.08       38.59      7.73 o
 -11   1   7      278.20      266.47     11.50 o
  -9   1   7       68.35       61.68      6.55 o
  -7   1   7     1348.39     1310.51     29.45 o
  -5   1   7      922.09     1060.67     16.26 o
  -3   1   7      799.65      898.64     12.01 o
  -1   1   7      406.25      458.10     11.04 o
   1   1   7     9947.71    10067.36     78.04 o
   3   1   7       33.93       20.68      3.51 o
   5   1   7      619.20      682.13     22.15 o
   7   1   7        0.87       -1.50      4.20 o
   9   1   7     1314.88     1317.81     20.94 o
  11   1   7       82.63      109.04      6.86 o
 -12   2   7      380.07      385.07     14.23 o
 -10   2   7     1734.68     1764.28     27.90 o
  -8   2   7      756.44      744.32     18.09 o
  -6   2   7      588.68      691.66     15.37 o
  -4   2   7      187.65      223.00      5.76 o
  -2   2   7     2526.25     2478.38     34.04 o
   0   2   7      999.23     1091.80     17.69 o
   2   2   7     3392.74     3531.93     35.04 o
   4   2   7      853.31      812.86     22.38 o
   6   2   7     3045.34     3154.61     39.40 o
   8   2   7     6938.25     6925.79     53.51 o
  10   2   7      276.40      324.21     10.14 o
 -13   3   7      213.06      217.04     12.10 o
 -11   3   7       27.23       18.68      4.71 o
  -9   3   7       14.31        6.65      3.46 o
  -7   3   7       22.75       50.67      8.57 o
  -5   3   7     2459.47     2686.13     28.44 o
  -3   3   7     5571.62     5717.71     44.20 o
  -1   3   7     1411.85     1369.24     14.90 o
   1   3   7      479.31      649.31     19.65 o
   3   3   7     1611.21     1744.22     30.20 o
   5   3   7      101.45       98.89      9.73 o
   7   3   7     1027.57      981.04     18.76 o
   9   3   7      586.47      587.61     16.91 o
  11   3   7       72.42       80.92      7.41 o
 -12   4   7      293.54      309.84     10.48 o
 -10   4   7      569.49      522.12     28.49 o
  -8   4   7      629.25      616.49     15.03 o
  -6   4   7      142.10      160.16      8.85 o
  -4   4   7      565.30      611.91     10.95 o
  -2   4   7      516.87      477.81     10.65 o
   0   4   7      253.60      261.75      6.65 o
   2   4   7     2176.42     2105.90     42.71 o
   4   4   7     1760.97     1729.05     25.82 o
   6   4   7        7.13        6.30      2.61 o
   8   4   7      243.12      271.66      9.98 o
  10   4   7      185.15      175.97      9.69 o
 -13   5   7      144.00      128.55      8.03 o
 -11   5   7     1870.26     1798.83     32.89 o
  -9   5   7     1276.73     1208.87     39.93 o
  -7   5   7        3.57        7.08      3.90 o
  -5   5   7       10.62       13.85      4.51 o
  -3   5   7     3002.71     3045.22     29.60 o
  -1   5   7      715.27      721.14     10.98 o
   1   5   7     2011.67     1828.37     16.85 o
   3   5   7     8464.34     8691.19     67.68 o
   5   5   7      149.61      198.38      7.34 o
   7   5   7      113.59      112.26      6.73 o
   9   5   7        9.22        7.13      4.50 o
 -12   6   7       10.41        5.60      3.52 o
 -10   6   7        0.02        6.02      5.27 o
  -8   6   7      112.86      142.33      8.81 o
  -6   6   7     5260.26     4956.07     58.08 o
  -4   6   7     4908.92     4837.42     36.78 o
  -2   6   7       50.47       58.32      5.79 o
   0   6   7      199.20      180.37      6.01 o
   2   6   7     1899.25     1895.70     18.09 o
   4   6   7     4159.98     4295.27     42.16 o
   6   6   7     6197.79     6023.89     68.34 o
   8   6   7      243.17      248.29      9.80 o
  10   6   7        0.53       -3.79      6.63 o
 -11   7   7       65.54       49.22      5.51 o
  -9   7   7       82.41      110.18      7.94 o
  -7   7   7     1020.45     1026.02     23.86 o
  -5   7   7     1003.61     1135.41     17.43 o
  -3   7   7      544.34      487.39     16.78 o
  -1   7   7     3195.09     3372.74     41.53 o
   1   7   7     6236.67     6269.90     68.94 o
   3   7   7        1.61       27.85      4.49 o
   5   7   7      786.60      826.06     12.89 o
   7   7   7      124.84       93.51      8.05 o
   9   7   7       30.04       23.43      4.40 o
 -12   8   7       41.21       49.41      3.92 o
 -10   8   7      177.90      163.91      9.76 o
  -8   8   7     1740.97     1711.33     52.93 o
  -6   8   7       16.47       14.27      2.59 o
  -4   8   7      510.95      542.06     22.47 o
  -2   8   7     3175.78     3178.47     43.52 o
   0   8   7     2952.58     3050.40     81.92 o
   2   8   7        0.03        2.32      6.24 o
   4   8   7       35.96       46.27      4.40 o
   6   8   7      167.29      153.60      7.88 o
   8   8   7     1541.02     1492.58     21.75 o
  10   8   7      291.68      300.97     14.48 o
 -11   9   7      310.61      326.20     10.93 o
  -9   9   7      316.58      327.33     13.45 o
  -7   9   7     1215.38     1189.64     18.40 o
  -5   9   7      233.34      258.66      8.35 o
  -3   9   7     4375.99     4611.78    109.14 o
  -1   9   7      378.04      435.79     19.99 o
   1   9   7      355.16      385.67     12.87 o
   3   9   7       33.87       33.41      3.67 o
   5   9   7    12514.03    12559.29    107.08 o
   7   9   7        1.57       -0.71      2.04 o
   9   9   7      351.70      356.73      8.30 o
 -10  10   7       70.07       34.56      5.90 o
  -8  10   7      349.02      324.22     12.29 o
  -6  10   7     5664.31     5558.25     48.03 o
  -4  10   7      196.65      194.84      7.29 o
  -2  10   7       37.45       41.84      7.90 o
   0  10   7     1332.76     1415.40     80.79 o
   2  10   7      398.44      411.57     16.62 o
   4  10   7      587.12      663.65     17.98 o
   6  10   7     3406.03     3385.58     49.32 o
   8  10   7      218.14      208.52      9.14 o
 -11  11   7       56.20       65.75      5.87 o
  -9  11   7       50.44       54.27      7.81 o
  -7  11   7        0.32       -0.52      3.49 o
  -5  11   7      222.52      234.78      9.53 o
  -3  11   7      459.37      500.47     12.98 o
  -1  11   7       92.49       79.27      6.52 o
   1  11   7      194.12      198.22      6.49 o
   3  11   7      451.23      387.13     12.70 o
   5  11   7      217.37      206.55     13.89 o
   7  11   7      305.60      290.58     13.23 o
   9  11   7       22.68       16.70      3.79 o
 -10  12   7      138.06      144.36      9.08 o
  -8  12   7      120.97      111.32     13.51 o
  -6  12   7      419.08      418.87     12.18 o
  -4  12   7      159.76      155.12      8.21 o
  -2  12   7      279.86      276.07     10.84 o
   0  12   7      884.19      893.35     15.06 o
   2  12   7      436.75      457.47     12.04 o
   4  12   7     2131.76     2167.71     37.30 o
   6  12   7       19.22        8.53      4.62 o
   8  12   7       88.12       77.13      7.25 o
  -9  13   7      243.40      297.95     16.76 o
  -7  13   7      393.15      378.01     13.03 o
  -5  13   7      869.37      789.27     18.77 o
  -3  13   7      131.41      118.43      7.81 o
  -1  13   7      124.56      124.03      8.94 o
   1  13   7      493.62      485.83     16.39 o
   3  13   7       54.41       65.97      8.01 o
   5  13   7      993.53      985.03     30.09 o
   7  13   7      325.21      381.54     12.84 o
  -8  14   7      149.66      151.68      9.26 o
  -6  14   7     2656.26     2560.52     50.21 o
  -4  14   7     2969.10     3014.43     52.73 o
  -2  14   7     1053.40     1175.87     33.85 o
   0  14   7      500.59      508.10     17.14 o
   2  14   7     1467.45     1386.93     34.99 o
   4  14   7      465.92      526.34     25.05 o
   6  14   7      111.24      100.91      7.33 o
  -9  15   7       10.92        6.14      3.96 o
  -7  15   7      710.37      671.36     22.82 o
  -5  15   7     2219.40     2161.91     42.24 o
  -3  15   7      257.34      272.90     14.07 o
  -1  15   7      675.33      726.33     37.29 o
   1  15   7     1193.93     1137.71     24.99 o
   3  15   7       13.63       18.95      3.69 o
   5  15   7        0.08       -4.07      4.07 o
   7  15   7       10.94        3.75      2.78 o
  -8  16   7      501.22      400.72     16.29 o
  -6  16   7       14.04        8.55      5.53 o
  -4  16   7     1118.92     1166.24     31.62 o
  -2  16   7        9.60       11.74      5.12 o
   0  16   7       65.92       71.72      6.59 o
   2  16   7      428.64      443.29     14.89 o
   4  16   7      138.03      152.93      8.68 o
   6  16   7       92.64      103.17      7.42 o
  -7  17   7        1.39        1.27      1.29 o
  -5  17   7      523.42      439.39     14.25 o
  -3  17   7     1058.11     1030.46     28.09 o
  -1  17   7       14.63       13.48      4.41 o
   1  17   7        1.70        4.56      3.61 o
   3  17   7     1898.46     2038.17     35.90 o
   5  17   7      994.38     1086.06     17.79 o
  -6  18   7      203.89      222.45      8.25 o
  -4  18   7      410.45      428.67     21.23 o
  -2  18   7        0.06        0.96      3.58 o
   0  18   7      166.94      153.91      9.18 o
   2  18   7       40.10       35.52      4.32 o
   4  18   7       42.57       41.18      3.88 o
  -3  19   7      746.51      815.36     28.71 o
  -1  19   7      150.92      168.91      8.74 o
   1  19   7      139.85      142.44      6.55 o
 -12   0   8      119.19      148.59     12.18 o
 -10   0   8       77.77       86.19     11.04 o
  -8   0   8       62.21       62.17      7.76 o
  -6   0   8     5352.60     5186.32     61.40 o
  -4   0   8     8911.51     8545.60    213.24 o
  -2   0   8        7.98       39.34     21.15 o
   0   0   8        3.14       52.67     14.16 o
   2   0   8    35502.00    35954.32    183.77 o
   4   0   8      224.46      295.24     19.91 o
   6   0   8     1014.68      979.12     16.73 o
   8   0   8     5720.33     5649.72     52.20 o
  10   0   8      203.20      275.85     14.42 o
 -13   1   8        0.25        8.09      6.71 o
 -11   1   8       81.52       98.50      7.97 o
  -9   1   8      116.17      119.50      7.35 o
  -7   1   8       78.84      102.07     10.10 o
  -5   1   8      205.21      303.28      9.06 o
  -3   1   8    20658.02    20469.43     89.33 o
  -1   1   8     1392.23     1336.32     17.50 o
   1   1   8     4519.41     5086.60     35.19 o
   3   1   8     6854.99     7439.65     64.82 o
   5   1   8      788.98      813.52     10.11 o
   7   1   8      190.70      214.41     10.85 o
   9   1   8        5.64        3.93      4.06 o
  11   1   8       16.10      259.88    142.60 o
 -12   2   8      253.21      297.72     12.71 o
 -10   2   8      669.10      688.01     17.85 o
  -8   2   8     1311.22     1304.21     24.77 o
  -6   2   8     1250.23     1246.36     20.33 o
  -4   2   8     1871.96     1775.38     36.82 o
  -2   2   8     2037.71     2118.76     22.46 o
   0   2   8     1312.01     1415.82     18.07 o
   2   2   8     3275.99     3410.93     29.92 o
   4   2   8      926.98      911.51     24.95 o
   6   2   8     2223.65     2139.44     26.14 o
   8   2   8      194.03      205.16      7.63 o
  10   2   8      966.83      922.02     43.18 o
 -13   3   8      455.66      504.95     13.28 o
 -11   3   8      592.76      651.38     22.76 o
  -9   3   8     2064.43     2044.48     34.39 o
  -7   3   8     2099.28     2068.70     25.48 o
  -5   3   8      640.05      708.06     15.20 o
  -3   3   8    28501.44    29271.31    231.87 o
  -1   3   8      366.15      289.69      8.13 o
   1   3   8      106.61      182.59      6.08 o
   3   3   8     4467.15     4685.11     52.19 o
   5   3   8      134.54      124.77      4.34 o
   7   3   8       33.95       48.27      3.98 o
   9   3   8      221.48      282.26     20.70 o
 -12   4   8     1731.47     1746.27     27.81 o
 -10   4   8      216.46      216.24     10.46 o
  -8   4   8       17.71        7.99      3.58 o
  -6   4   8      531.62      559.32     14.98 o
  -4   4   8       90.02      127.75      5.69 o
  -2   4   8      266.18      200.70      8.07 o
   0   4   8       30.29       25.49      3.66 o
   2   4   8        3.58        8.13      2.16 o
   4   4   8       63.72       54.14      7.56 o
   6   4   8     1191.19     1106.35     12.70 o
   8   4   8      740.51      761.00     14.25 o
  10   4   8      692.31      713.03     17.19 o
 -13   5   8       93.58       88.84      7.87 o
 -11   5   8       52.46       64.78      5.53 o
  -9   5   8     1252.05     1313.25     26.82 o
  -7   5   8       63.95       82.22      5.50 o
  -5   5   8      649.70      755.47     16.72 o
  -3   5   8      114.96      111.33      5.27 o
  -1   5   8      419.05      485.69     11.14 o
   1   5   8     1709.11     1865.77     20.58 o
   3   5   8      376.97      295.56     13.29 o
   5   5   8      346.98      371.75      8.41 o
   7   5   8      627.94      618.74     14.11 o
   9   5   8       16.92        6.46      5.11 o
 -12   6   8      318.55      354.61     11.48 o
 -10   6   8       86.39       90.96      7.99 o
  -8   6   8     5414.56     5171.59     91.88 o
  -6   6   8     2461.68     2375.39     31.80 o
  -4   6   8       86.35      148.94      6.78 o
  -2   6   8     3898.65     4025.58     53.86 o
   0   6   8       64.09      100.90      6.29 o
   2   6   8      333.83      325.26     10.67 o
   4   6   8       22.82       22.32      4.16 o
   6   6   8    14345.48    14129.12    145.44 o
   8   6   8       12.38       13.52      3.48 o
  10   6   8      126.07      162.02      7.76 o
 -11   7   8       55.51       54.94      5.33 o
  -9   7   8       92.54      146.88     10.09 o
  -7   7   8      299.82      274.69      9.39 o
  -5   7   8       54.43       68.02      9.67 o
  -3   7   8        9.85       25.98      5.03 o
  -1   7   8     2710.43     3069.74     48.60 o
   1   7   8      132.37      154.58      5.95 o
   3   7   8     2539.79     2447.28     39.72 o
   5   7   8        4.94        9.97      3.45 o
   7   7   8       55.46       58.96      5.25 o
   9   7   8       66.57       51.22     10.78 o
 -12   8   8      248.84      219.60      6.78 o
 -10   8   8      614.92      633.64     14.97 o
  -8   8   8      888.29      929.10     16.10 o
  -6   8   8       51.87       52.73      4.32 o
  -4   8   8      255.02      250.96     11.73 o
  -2   8   8      838.41      770.10     40.91 o
   0   8   8     1844.46     1888.89     31.23 o
   2   8   8      112.94      115.30      8.17 o
   4   8   8     1241.19     1127.47     15.14 o
   6   8   8        8.43        4.90      3.07 o
   8   8   8       18.68       13.48      3.22 o
 -11   9   8     1008.79      985.25     21.47 o
  -9   9   8       96.50      109.22      7.28 o
  -7   9   8       11.78       11.78      3.98 o
  -5   9   8       59.21       49.95      4.04 o
  -3   9   8      927.43      824.91     52.55 o
  -1   9   8     3260.32     3304.97     50.65 o
   1   9   8        1.23        0.99      3.19 o
   3   9   8      779.62      769.75     16.00 o
   5   9   8     3331.22     3309.51     46.92 o
   7   9   8      112.73       63.04      5.73 o
   9   9   8       11.98       13.37      2.53 o
 -10  10   8        9.65        9.37      5.24 o
  -8  10   8     1899.49     1762.51     27.79 o
  -6  10   8     2569.56     2491.40     26.82 o
  -4  10   8      183.20      165.66      7.59 o
  -2  10   8       67.61       62.24      7.12 o
   0  10   8      925.33      947.10     21.41 o
   2  10   8      558.63      519.02     12.80 o
   4  10   8      602.91      588.12     19.75 o
   6  10   8     2239.28     2107.20     45.36 o
   8  10   8      152.14      120.77      6.93 o
 -11  11   8       34.81       47.33      4.99 o
  -9  11   8       17.43       16.36      6.03 o
  -7  11   8       64.37       63.06      6.14 o
  -5  11   8     2328.78     2315.46     27.10 o
  -3  11   8     2738.47     2827.26     34.56 o
  -1  11   8      103.87      102.10      6.25 o
   1  11   8      391.58      354.02     10.82 o
   3  11   8      834.36      825.35     22.89 o
   5  11   8      152.29      156.34     10.76 o
   7  11   8      162.43      147.26     15.77 o
 -10  12   8      129.61      108.96      8.27 o
  -8  12   8      173.47      150.30      8.60 o
  -6  12   8      536.34      515.31     15.01 o
  -4  12   8     1975.31     1950.39     31.45 o
  -2  12   8       22.61       22.53      4.84 o
   0  12   8      297.81      320.63      9.10 o
   2  12   8      231.30      249.96     11.91 o
   4  12   8      123.53      130.37      9.90 o
   6  12   8     2006.22     1968.82     40.86 o
   8  12   8        4.44       13.50      3.11 o
  -9  13   8        1.30        2.87      5.64 o
  -7  13   8      258.04      262.71     12.68 o
  -5  13   8      409.91      361.61     14.92 o
  -3  13   8     1747.35     1766.70     28.69 o
  -1  13   8       87.14       76.88      8.08 o
   1  13   8       27.98       27.92      4.66 o
   3  13   8        0.03        6.44      4.53 o
   5  13   8        5.48       -5.59     12.25 o
   7  13   8      274.52      274.07     12.20 o
  -8  14   8       50.68       43.27      5.44 o
  -6  14   8     1449.69     1413.62     25.75 o
  -4  14   8      814.99      865.10     23.47 o
  -2  14   8     1475.87     1531.83     38.49 o
   0  14   8      665.62      646.62     19.23 o
   2  14   8        5.84        8.68      7.88 o
   4  14   8     1024.74      992.08     29.60 o
   6  14   8      342.88      329.48     18.65 o
  -9  15   8       57.77       51.40      6.32 o
  -7  15   8      428.20      506.00     19.86 o
  -5  15   8      772.89      763.64     25.32 o
  -3  15   8      217.34      217.14     12.78 o
  -1  15   8       34.93       32.65      6.55 o
   1  15   8      220.42      215.48     13.84 o
   3  15   8     2780.02     2932.30     39.20 o
   5  15   8       80.03       77.85      9.69 o
  -8  16   8        7.47       -0.38      2.73 o
  -6  16   8       35.90       55.20      5.56 o
  -4  16   8     1213.73     1147.10     44.07 o
  -2  16   8      319.13      345.79     15.12 o
   0  16   8      453.83      424.83     16.71 o
   2  16   8        1.27        5.09      2.42 o
   4  16   8      565.44      630.97     14.17 o
  -7  17   8      198.19      205.50      9.92 o
  -5  17   8      129.96      173.29      9.06 o
  -3  17   8       24.58       20.89      5.45 o
  -1  17   8       81.19       93.32      8.17 o
   1  17   8       32.47       27.62      5.08 o
   3  17   8       73.95       59.53      5.16 o
  -6  18   8       39.81       56.83      4.92 o
  -4  18   8       52.98       56.05      5.38 o
  -2  18   8       12.70       14.77      4.54 o
   0  18   8      108.92      107.25      8.51 o
   2  18   8      327.40      394.75     11.29 o
  -3  19   8      250.78      266.03     11.65 o
  -1  19   8      155.51      148.51      7.86 o
   1  19   8        0.37        9.33      2.49 o
 -13   1   9        0.87        4.45      6.13 o
 -11   1   9     1758.91     1760.85     42.37 o
  -9   1   9      461.99      485.88     12.36 o
  -7   1   9     5984.28     5677.37     58.20 o
  -5   1   9      611.96      588.83     13.09 o
  -3   1   9     2228.40     2086.38     19.79 o
  -1   1   9     2740.07     2481.88     32.90 o
   1   1   9     3418.29     3312.02     30.48 o
   3   1   9      659.36      695.80     21.06 o
   5   1   9      555.78      596.50      9.02 o
   7   1   9      166.17      164.72      7.03 o
   9   1   9      722.11      731.28     15.30 o
 -12   2   9        7.23       10.36      5.66 o
 -10   2   9     3926.00     3904.98     61.67 o
  -8   2   9      377.32      379.58     11.82 o
  -6   2   9      858.17      897.39     21.33 o
  -4   2   9       88.86      165.19      7.17 o
  -2   2   9    10926.92    10456.09     64.62 o
   0   2   9     2670.89     2458.20     36.62 o
   2   2   9       98.07       95.56      5.94 o
   4   2   9      139.35      147.33     11.07 o
   6   2   9     2458.49     2477.60     22.34 o
   8   2   9      152.78      170.54      7.39 o
  10   2   9      368.76      451.29     12.68 o
 -13   3   9      294.47      291.12     10.29 o
 -11   3   9        0.66        4.13      5.87 o
  -9   3   9     1772.31     1747.62     34.13 o
  -7   3   9        7.40        2.11      3.32 o
  -5   3   9     4119.62     3876.68     35.88 o
  -3   3   9    14930.18    16076.41    351.06 o
  -1   3   9     4557.31     4583.62     55.84 o
   1   3   9      488.56      540.03     10.94 o
   3   3   9      206.96      248.42     24.20 o
   5   3   9       19.12       13.66      1.97 o
   7   3   9      166.52      152.66      6.41 o
   9   3   9      594.00      619.86     17.86 o
 -12   4   9        7.30       15.25      5.72 o
 -10   4   9       92.43       95.20     19.21 o
  -8   4   9      245.53      223.12      9.78 o
  -6   4   9        2.65       -0.88      5.57 o
  -4   4   9     2233.32     2479.67     37.98 o
  -2   4   9       45.43       79.80      4.89 o
   0   4   9     1480.49     1557.90     33.92 o
   2   4   9     1375.51     1403.39     28.14 o
   4   4   9       70.55       64.12      5.46 o
   6   4   9     5164.81     5107.28     57.82 o
   8   4   9        3.57       13.08      4.33 o
  10   4   9      442.31      451.07     17.99 o
 -13   5   9     1192.44     1197.52     22.53 o
 -11   5   9       19.88       25.26      6.25 o
  -9   5   9      281.74      312.82     17.71 o
  -7   5   9       60.62       60.73      4.77 o
  -5   5   9       69.24       65.36      6.81 o
  -3   5   9       13.62        8.93      3.25 o
  -1   5   9       61.24       55.61      4.04 o
   1   5   9     3252.18     3216.17     31.07 o
   3   5   9       10.63       29.08      6.02 o
   5   5   9        0.62        3.81      2.25 o
   7   5   9      327.74      300.89     11.13 o
   9   5   9       40.40       43.41      6.21 o
 -12   6   9     1085.25     1214.16     21.34 o
 -10   6   9     1774.33     1768.42     27.31 o
  -8   6   9     2971.68     2856.94     30.50 o
  -6   6   9     1534.68     1524.05     20.21 o
  -4   6   9      887.88      855.51     18.76 o
  -2   6   9      125.39      102.16      6.79 o
   0   6   9     5188.61     5461.20     42.54 o
   2   6   9        1.02        2.85      3.68 o
   4   6   9      141.93      141.38      5.27 o
   6   6   9     4208.73     4272.06     52.39 o
   8   6   9        0.38       -3.69      3.69 o
  10   6   9      168.97      150.06     16.44 o
 -11   7   9      217.61      244.96     17.95 o
  -9   7   9       72.54       80.87      8.82 o
  -7   7   9     1275.82     1118.68     17.95 o
  -5   7   9      617.18      630.32     18.69 o
  -3   7   9      887.96      965.59     21.53 o
  -1   7   9     1651.70     1863.31     33.48 o
   1   7   9      329.37      402.34      9.62 o
   3   7   9       35.25       37.38      3.55 o
   5   7   9      156.79      138.64      6.92 o
   7   7   9        0.34       -1.03      2.98 o
   9   7   9      364.10      358.47     12.67 o
 -12   8   9        1.07        2.78      2.95 o
 -10   8   9       89.92       56.85      5.12 o
  -8   8   9       35.99       28.43      4.13 o
  -6   8   9     1163.66     1172.63     17.70 o
  -4   8   9       52.53       31.73      3.88 o
  -2   8   9       58.27       73.03      7.25 o
   0   8   9     1043.63      960.76     20.44 o
   2   8   9       59.58       57.54      4.56 o
   4   8   9      200.75      207.95      7.16 o
   6   8   9      733.75      669.53     16.02 o
   8   8   9      211.30      208.33      8.75 o
 -11   9   9       13.49       47.56      5.85 o
  -9   9   9      112.97      107.15      7.26 o
  -7   9   9     1029.77      990.28     20.38 o
  -5   9   9      247.97      237.34      8.92 o
  -3   9   9     3282.66     3325.05     46.89 o
  -1   9   9     1361.50     1527.73     32.97 o
   1   9   9       17.69        9.81      4.65 o
   3   9   9        0.11       -2.41      2.41 o
   5   9   9       21.94       19.40      4.23 o
   7   9   9      209.13      203.32      9.19 o
   9   9   9       55.86       36.39      3.90 o
 -10  10   9      162.53      169.66     10.54 o
  -8  10   9        9.93       12.47      4.07 o
  -6  10   9     9693.99     9350.59    114.58 o
  -4  10   9       46.18       31.77      4.01 o
  -2  10   9      352.49      359.24     11.20 o
   0  10   9        0.91        2.67      2.46 o
   2  10   9       51.23       48.52      4.97 o
   4  10   9     4804.03     4850.51     56.70 o
   6  10   9       48.30       56.72      9.94 o
   8  10   9        0.12       -2.19      2.96 o
 -11  11   9       10.28       21.38      4.80 o
  -9  11   9       43.22       40.81      5.39 o
  -7  11   9      771.88      703.93     18.42 o
  -5  11   9      156.04      166.60      9.30 o
  -3  11   9     1812.34     1836.05     23.21 o
  -1  11   9     3682.41     3616.66     39.94 o
   1  11   9      854.06      842.19     18.83 o
   3  11   9      627.79      615.02     20.18 o
   5  11   9      439.87      403.21     16.49 o
   7  11   9      434.49      380.38     16.76 o
 -10  12   9       50.10       58.95      6.10 o
  -8  12   9      406.90      390.74     12.95 o
  -6  12   9      338.45      325.86     12.19 o
  -4  12   9     1940.28     1847.89     50.07 o
  -2  12   9      172.16      183.17      9.07 o
   0  12   9     1430.59     1483.81     23.43 o
   2  12   9      286.90      288.56     11.25 o
   4  12   9       38.32       22.88      5.27 o
   6  12   9       46.84       56.18      8.78 o
   8  12   9        0.49        4.86      3.71 o
  -9  13   9       15.05       16.70      6.15 o
  -7  13   9       32.23       33.04      5.80 o
  -5  13   9     4921.13     4720.42     52.15 o
  -3  13   9      207.98      192.76     11.83 o
  -1  13   9      372.34      392.11     14.74 o
   1  13   9       40.18       42.41      6.66 o
   3  13   9     6438.39     6378.29     88.91 o
   5  13   9       37.14       55.15      8.13 o
   7  13   9      162.58      185.16      8.08 o
  -8  14   9       23.86       19.34      5.76 o
  -6  14   9      809.25      816.33     20.92 o
  -4  14   9     1722.07     1743.07     32.72 o
  -2  14   9      208.69      210.44     12.66 o
   0  14   9       10.60        6.78      2.80 o
   2  14   9        3.93       14.68      4.27 o
   4  14   9      538.12      570.53     26.10 o
   6  14   9      215.69      210.21      9.02 o
  -7  15   9      257.98      268.82     26.86 o
  -5  15   9     1512.39     1622.31     36.51 o
  -3  15   9      675.13      679.82     20.92 o
  -1  15   9      465.02      483.64     21.05 o
   1  15   9      127.01      115.44     10.02 o
   3  15   9        0.02        6.16      5.35 o
   5  15   9      276.50      272.74     10.14 o
  -8  16   9      404.88      347.63     10.31 o
  -6  16   9      227.52      190.01      9.30 o
  -4  16   9     1528.32     1465.61     27.58 o
  -2  16   9      126.08      116.91      9.51 o
   0  16   9      197.82      205.45     14.96 o
   2  16   9     1886.16     2069.06     40.34 o
   4  16   9      636.74      743.42     14.42 o
  -7  17   9      404.95      355.53     12.45 o
  -5  17   9      761.96      771.68     18.24 o
  -3  17   9      614.44      606.20     21.16 o
  -1  17   9       60.64       68.63      6.85 o
   1  17   9       31.46       30.57      4.77 o
   3  17   9      638.72      688.70     12.90 o
  -4  18   9       89.33       95.05      7.64 o
  -2  18   9     1579.00     1683.44     26.44 o
   0  18   9        0.16        6.34      3.26 o
   2  18   9     1220.31     1305.05     20.42 o
  -3  19   9      552.08      552.43     15.73 o
  -1  19   9     2045.19     2071.35     45.04 o
 -12   0  10     1849.10     1758.46     68.17 o
 -10   0  10      385.72      334.64     18.17 o
  -8   0  10        5.77        6.26      5.22 o
  -6   0  10     1200.47      922.80     31.45 o
  -4   0  10     9126.81     8932.90    136.53 o
  -2   0  10     2097.63     1957.92     47.37 o
   0   0  10     8349.36     8061.39    267.03 o
   2   0  10        0.45       18.79      5.65 o
   4   0  10      105.18      106.87      5.47 o
   6   0  10      560.11      617.78     17.27 o
   8   0  10      546.79      468.15     14.87 o
  10   0  10       44.98       65.61     11.26 o
 -13   1  10        8.21       19.00      6.72 o
 -11   1  10      860.29      941.81     18.55 o
  -9   1  10     5221.14     4951.05     64.97 o
  -7   1  10      815.97      746.92     17.45 o
  -5   1  10    10544.13    10900.81     92.73 o
  -3   1  10     1778.58     2049.35     20.98 o
  -1   1  10     6828.22     6777.21     45.03 o
   1   1  10     2124.34     2289.55     40.35 o
   3   1  10      445.52      433.54     17.40 o
   5   1  10       14.17       17.52      2.24 o
   7   1  10      249.72      228.83      8.37 o
   9   1  10      137.96      144.95      9.26 o
 -12   2  10     1151.97     1246.27     23.92 o
 -10   2  10       10.37       30.71      6.52 o
  -8   2  10     4670.72     4397.48     37.00 o
  -6   2  10      562.50      595.84     15.03 o
  -4   2  10      866.33      791.66     24.33 o
  -2   2  10     4686.16     4719.87     51.06 o
   0   2  10       43.47       26.59      3.06 o
   2   2  10     1904.18     1836.18     33.37 o
   4   2  10     1179.54     1193.78     13.52 o
   6   2  10      515.08      500.53     10.86 o
   8   2  10       29.41       30.05      3.93 o
  10   2  10        3.69       74.13     37.97 o
 -13   3  10       16.12        5.19      4.97 o
 -11   3  10       60.67       66.75      8.27 o
  -9   3  10     7103.00     6502.86     66.68 o
  -7   3  10      741.89      668.40     10.96 o
  -5   3  10     1621.66     1611.83     23.95 o
  -3   3  10      178.60      289.91     12.17 o
  -1   3  10       69.16       56.18      4.60 o
   1   3  10     7706.85     7723.78     49.48 o
   3   3  10        4.01       -0.73      4.38 o
   5   3  10       45.79       50.25      3.28 o
   7   3  10     1234.70     1164.39     15.41 o
   9   3  10      210.35      228.29      9.30 o
 -12   4  10        8.55        2.38      4.77 o
 -10   4  10      885.37      915.97     36.01 o
  -8   4  10      315.59      306.57     11.11 o
  -6   4  10     1921.85     1836.95     25.17 o
  -4   4  10      353.15      392.84     11.79 o
  -2   4  10     2884.61     3119.13     35.53 o
   0   4  10     4231.99     4498.30     55.31 o
   2   4  10      972.85     1122.13     26.67 o
   4   4  10       57.56       72.49      4.42 o
   6   4  10      920.23      833.98     14.69 o
   8   4  10      231.70      246.70     12.08 o
  10   4  10       24.56       39.27     10.78 o
 -11   5  10     1670.31     1709.79     42.09 o
  -9   5  10        1.71        4.02     10.29 o
  -7   5  10        1.36        6.80      3.36 o
  -5   5  10     1324.99     1591.42     24.94 o
  -3   5  10      474.92      528.70     17.55 o
  -1   5  10       62.97       81.88      5.74 o
   1   5  10     1351.78     1290.93     21.18 o
   3   5  10      109.59      102.60      4.87 o
   5   5  10      260.27      309.65      8.65 o
   7   5  10      528.44      520.10     13.73 o
   9   5  10      128.58      119.90      9.29 o
 -12   6  10       13.81        9.40      4.31 o
 -10   6  10        1.93        9.04      4.07 o
  -8   6  10     7167.32     7237.74    111.33 o
  -6   6  10     1395.98     1536.69     27.96 o
  -4   6  10     1670.95     1680.82     34.20 o
  -2   6  10     3636.28     3872.97     54.82 o
   0   6  10      921.60      972.83     18.28 o
   2   6  10      346.00      318.74      9.43 o
   4   6  10      192.54      185.90      7.07 o
   6   6  10     3040.13     2942.06     37.10 o
   8   6  10        0.26        6.49      3.91 o
 -11   7  10      663.81      638.63     12.80 o
  -9   7  10     1269.56     1279.07     27.52 o
  -7   7  10     2722.62     2677.85     40.26 o
  -5   7  10       12.56       18.15      3.89 o
  -3   7  10     2189.77     2088.91     31.03 o
  -1   7  10     1500.33     1648.21     26.58 o
   1   7  10      637.15      667.03     24.01 o
   3   7  10      622.26      629.44     11.51 o
   5   7  10     2890.89     2983.84     34.07 o
   7   7  10      132.68      162.22      9.19 o
   9   7  10      110.83      101.79      8.72 o
 -12   8  10       40.43       44.24      5.06 o
 -10   8  10       13.74       20.52      4.21 o
  -8   8  10      133.52      124.54      7.48 o
  -6   8  10      253.01      251.83      9.18 o
  -4   8  10       25.73       43.55      4.70 o
  -2   8  10      544.48      582.62     19.06 o
   0   8  10      570.83      545.97     11.32 o
   2   8  10      226.78      218.53      8.39 o
   4   8  10      100.51       93.12      5.86 o
   6   8  10      206.26      213.95     12.15 o
   8   8  10       35.12       33.56      9.05 o
 -11   9  10        0.96        2.69      2.72 o
  -9   9  10      102.41       89.65      6.73 o
  -7   9  10       57.71       51.97      5.78 o
  -5   9  10        5.55        1.10      2.43 o
  -3   9  10      280.44      307.34      8.16 o
  -1   9  10        6.35       10.57      2.47 o
   1   9  10      136.99      142.23      7.01 o
   3   9  10      216.51      210.01      7.84 o
   5   9  10       40.99       17.48      7.59 o
   7   9  10      396.49      390.59     14.18 o
 -10  10  10        3.77        0.62      3.46 o
  -8  10  10       27.77       24.70      4.27 o
  -6  10  10      748.69      719.77     20.68 o
  -4  10  10        0.35        3.94      3.21 o
  -2  10  10     4865.33     4922.52     42.89 o
   0  10  10      128.93      119.39      5.83 o
   2  10  10     2658.67     2719.87     34.90 o
   4  10  10      324.40      329.46     12.77 o
   6  10  10      607.79      648.04     18.81 o
   8  10  10      292.01      292.94     10.38 o
 -11  11  10       34.11       33.53      3.28 o
  -9  11  10     1049.41     1105.12     18.25 o
  -7  11  10      769.34      756.99     19.23 o
  -5  11  10      538.37      498.92     15.60 o
  -3  11  10       55.13       48.51      6.05 o
  -1  11  10      236.61      248.21      8.70 o
   1  11  10     2165.24     2132.63     34.59 o
   3  11  10       34.95       20.80      5.18 o
   5  11  10        2.36        4.27      4.63 o
   7  11  10      539.57      430.27     22.26 o
 -10  12  10      212.96      207.50     11.77 o
  -8  12  10       35.80       42.33      4.93 o
  -6  12  10      502.86      452.60     16.76 o
  -4  12  10      227.75      205.59     12.88 o
  -2  12  10      386.23      342.45     15.52 o
   0  12  10       65.90       65.14      5.78 o
   2  12  10     1275.70     1342.55     27.67 o
   4  12  10      294.90      320.48     12.81 o
   6  12  10      648.17      690.44     22.48 o
  -9  13  10       19.20        3.58      4.70 o
  -7  13  10      311.95      317.14     11.48 o
  -5  13  10       27.92       26.44      5.30 o
  -3  13  10        3.83       10.20      3.75 o
  -1  13  10       42.32       36.50      4.52 o
   1  13  10       72.04       84.25      6.39 o
   3  13  10      972.89      939.47     20.65 o
   5  13  10       11.06       17.70      5.72 o
   7  13  10       48.91       38.05      4.73 o
  -8  14  10        7.01       12.61      5.14 o
  -6  14  10      563.53      530.81     16.87 o
  -4  14  10      216.94      188.35     12.27 o
  -2  14  10       35.06       29.45      5.73 o
   0  14  10      383.05      362.89     14.54 o
   2  14  10        3.77        6.24      2.43 o
   4  14  10        2.86        7.49      3.83 o
   6  14  10      104.85       91.72      5.60 o
  -7  15  10       62.16       64.43      7.52 o
  -5  15  10      108.12      130.23     10.77 o
  -3  15  10      583.81      632.66     20.01 o
  -1  15  10       60.66       67.43      7.05 o
   1  15  10      345.70      374.96     16.98 o
   3  15  10      319.75      312.07     13.14 o
   5  15  10      193.46      191.41      8.13 o
  -6  16  10       44.64       40.85      5.03 o
  -4  16  10       95.72       89.83      9.29 o
  -2  16  10       29.04       39.69      5.91 o
   0  16  10      760.58      816.38     23.67 o
   2  16  10       88.07       94.79      6.84 o
   4  16  10      198.85      208.91      7.46 o
  -5  17  10     1226.45     1174.14     25.55 o
  -3  17  10      272.52      282.39     12.21 o
  -1  17  10       46.90       36.38      5.08 o
   1  17  10      307.24      348.38     13.10 o
   3  17  10        1.93       15.76      4.55 o
  -4  18  10      318.80      353.84     17.76 o
  -2  18  10      670.57      703.33     16.41 o
   0  18  10       67.63       72.02      6.39 o
   2  18  10      423.79      463.96     22.39 o
 -13   1  11       10.31       20.54      6.80 o
 -11   1  11      283.40      288.61     14.69 o
  -9   1  11       33.83       36.61      4.91 o
  -7   1  11       14.26       15.91      2.48 o
  -5   1  11     8448.02     8370.03     92.36 o
  -3   1  11      795.56      802.57     21.76 o
  -1   1  11     4217.69     4212.72     37.27 o
   1   1  11     1807.29     1801.49     32.44 o
   3   1  11       48.06       42.15      3.56 o
   5   1  11      793.81      786.68     11.39 o
   7   1  11      107.20      100.61      5.78 o
   9   1  11       22.01       33.22      6.47 o
 -12   2  11      313.71      317.53     12.61 o
 -10   2  11    10475.15    10716.70    208.30 o
  -8   2  11     8091.82     7798.39    106.25 o
  -6   2  11      293.19      326.41     11.03 o
  -4   2  11       51.10       47.67      6.49 o
  -2   2  11     3300.16     3523.89     42.77 o
   0   2  11       60.93       45.39      5.83 o
   2   2  11       87.32      120.40      9.59 o
   4   2  11     1782.07     1697.10     22.80 o
   6   2  11        4.54        0.67      3.01 o
   8   2  11       48.28       60.18      6.18 o
 -13   3  11      106.66      106.37      9.27 o
 -11   3  11      503.40      516.35     16.86 o
  -9   3  11     2687.42     2488.28     37.52 o
  -7   3  11       84.87       83.63      4.98 o
  -5   3  11     1156.97     1231.73     22.07 o
  -3   3  11        0.45        0.54      4.23 o
  -1   3  11       45.52       56.55      5.17 o
   1   3  11      118.74      128.34      7.61 o
   3   3  11      148.70      159.08      5.28 o
   5   3  11      838.58      856.59     15.54 o
   7   3  11      103.13      132.10      6.85 o
   9   3  11       21.60       16.12      5.11 o
 -12   4  11      130.75      169.97      6.61 o
 -10   4  11      533.44      599.58     27.32 o
  -8   4  11      338.80      329.87     11.74 o
  -6   4  11      829.63      794.82     14.47 o
  -4   4  11      138.55      179.92     11.33 o
  -2   4  11       15.32        6.78      3.64 o
   0   4  11     1361.81     1347.12     19.39 o
   2   4  11      920.68      878.44     18.04 o
   4   4  11      241.73      233.34      6.79 o
   6   4  11       74.45       69.16      5.32 o
   8   4  11       66.14       79.94      6.95 o
 -11   5  11        2.44        2.61      5.51 o
  -9   5  11      723.15      764.86     26.23 o
  -7   5  11     4112.34     3935.76     38.02 o
  -5   5  11      107.99      102.36      7.42 o
  -3   5  11        0.39        4.81      5.12 o
  -1   5  11      207.29      168.30      8.39 o
   1   5  11     1420.34     1376.26     20.10 o
   3   5  11        0.47        2.43      3.12 o
   5   5  11      551.40      516.09     11.82 o
   7   5  11      687.17      684.59     17.50 o
   9   5  11       37.28       33.91      6.48 o
 -12   6  11       99.59      104.76      5.55 o
 -10   6  11      145.24      145.37     13.57 o
  -8   6  11     3320.33     3116.58     45.35 o
  -6   6  11      240.93      274.41      9.99 o
  -4   6  11      764.16      785.65     16.88 o
  -2   6  11      765.97      766.90     22.85 o
   0   6  11      267.53      242.96      8.98 o
   2   6  11      561.61      513.28      9.97 o
   4   6  11     1570.47     1554.95     29.11 o
   6   6  11      258.07      244.19      9.62 o
   8   6  11      776.30      771.60     25.19 o
 -11   7  11      319.86      266.03      8.62 o
  -9   7  11        8.59        4.79      2.47 o
  -7   7  11      363.55      303.36     14.38 o
  -5   7  11      374.37      355.10     14.37 o
  -3   7  11     1107.21     1212.73     25.80 o
  -1   7  11       93.22       93.01      8.98 o
   1   7  11        1.22        4.82      2.02 o
   3   7  11       51.43       50.91      4.74 o
   5   7  11       97.30      102.16      7.00 o
   7   7  11      120.45       95.51      6.93 o
 -12   8  11       35.92       32.84      3.80 o
 -10   8  11       29.78       32.94      4.22 o
  -8   8  11      135.63      136.52     10.17 o
  -6   8  11       62.03       56.31      5.28 o
  -4   8  11      997.33      980.68     21.93 o
  -2   8  11     2238.28     2248.72     29.23 o
   0   8  11       45.61       35.67      3.03 o
   2   8  11     2594.96     2510.57     30.95 o
   4   8  11      264.62      260.55      9.45 o
   6   8  11      400.71      409.30     16.15 o
   8   8  11      236.43      247.81     13.39 o
 -11   9  11       91.72       79.82      5.87 o
  -9   9  11       68.02       46.86      9.00 o
  -7   9  11      286.13      252.83     13.34 o
  -5   9  11      331.57      334.65     10.65 o
  -3   9  11       13.48       21.13      3.30 o
  -1   9  11     3139.67     3029.40     48.66 o
   1   9  11      197.31      187.46      7.77 o
   3   9  11      668.77      620.39     13.15 o
   5   9  11     3529.44     3430.40     40.48 o
   7   9  11      357.59      322.11     12.08 o
 -10  10  11       33.68       45.64      4.57 o
  -8  10  11     2575.39     2543.37     35.67 o
  -6  10  11      514.77      505.87     17.45 o
  -4  10  11       55.31       53.15      6.23 o
  -2  10  11      604.45      598.69     12.51 o
   0  10  11      380.85      357.85      9.69 o
   2  10  11       26.02       24.20      3.59 o
   4  10  11     6930.97     6842.94     56.35 o
   6  10  11      184.45      192.58     10.12 o
   8  10  11      113.73       83.61     11.44 o
  -9  11  11       14.77       25.78      3.72 o
  -7  11  11       99.01      111.40      8.79 o
  -5  11  11     1124.24     1120.42     27.07 o
  -3  11  11     1266.51     1301.31     25.28 o
  -1  11  11      174.60      169.43      9.32 o
   1  11  11      390.36      381.56     13.46 o
   3  11  11      796.95      776.66     19.60 o
   5  11  11     2262.21     2245.24     53.79 o
   7  11  11      143.55       86.76      7.50 o
 -10  12  11       21.48       31.09      5.13 o
  -8  12  11       16.90       18.05      4.01 o
  -6  12  11       56.56       57.40      8.75 o
  -4  12  11      830.25      858.27     24.09 o
  -2  12  11      421.56      408.62     13.89 o
   0  12  11        4.88        2.19      2.52 o
   2  12  11     3218.79     3349.80     37.83 o
   4  12  11       54.72       50.54      6.64 o
   6  12  11        0.25        6.95      5.22 o
  -9  13  11      545.82      510.53     16.06 o
  -7  13  11       83.04       68.26      5.70 o
  -5  13  11      286.65      239.25     11.44 o
  -3  13  11     1486.90     1519.55     27.44 o
  -1  13  11        5.15       -0.86      1.53 o
   1  13  11      231.61      275.97     10.12 o
   3  13  11     1596.94     1640.57     26.37 o
   5  13  11     1558.51     1558.95     32.36 o
  -8  14  11      505.53      475.33     17.85 o
  -6  14  11      164.76      169.44      9.76 o
  -4  14  11     2756.27     2773.20     40.62 o
  -2  14  11      545.99      506.05     18.39 o
   0  14  11      387.44      405.69     13.46 o
   2  14  11     1679.24     1765.34     26.00 o
   4  14  11      533.68      507.42     15.44 o
  -7  15  11      257.11      200.74     10.46 o
  -5  15  11       17.94       13.10      4.61 o
  -3  15  11      493.16      511.75     17.80 o
  -1  15  11       46.39       59.05      5.51 o
   1  15  11      168.32      160.19     12.33 o
   3  15  11       43.63       41.72      5.85 o
   5  15  11       43.17       52.15      4.37 o
  -6  16  11      248.02      218.62      9.45 o
  -4  16  11      283.53      268.37     12.25 o
  -2  16  11        0.83       -3.59      3.59 o
   0  16  11        9.57       11.43      5.79 o
   2  16  11      118.79      106.40      5.98 o
   4  16  11      926.50      851.73     18.26 o
  -5  17  11      378.58      389.58     19.33 o
  -3  17  11       18.20       19.32      4.15 o
  -1  17  11        0.12        2.84      3.35 o
   1  17  11      596.09      592.15     17.80 o
  -4  18  11      270.46      257.00     18.47 o
  -2  18  11        4.06        3.34      2.44 o
   0  18  11        0.70        4.26      2.63 o
 -12   0  12      364.83      390.24     23.55 o
 -10   0  12     6682.24     6533.87    120.68 o
  -8   0  12     1806.24     1660.10     26.14 o
  -6   0  12      188.76      205.03      9.50 o
  -4   0  12     2382.04     2631.23     37.84 o
  -2   0  12     1710.85     1768.66     45.03 o
   0   0  12       61.48      134.40     13.05 o
   2   0  12       88.84       73.37     10.60 o
   4   0  12        0.30        1.88      2.29 o
   6   0  12      433.93      446.00     16.59 o
   8   0  12      546.91      605.90     17.35 o
 -13   1  12        3.95       10.08      6.57 o
 -11   1  12      959.25      947.25     18.82 o
  -9   1  12        0.75        9.69      3.26 o
  -7   1  12       78.75       75.31      5.22 o
  -5   1  12     4482.12     4632.78     72.43 o
  -3   1  12      496.78      589.10     15.14 o
  -1   1  12      459.04      503.77     15.30 o
   1   1  12      772.18      802.79     23.17 o
   3   1  12       10.35        2.95      3.46 o
   5   1  12       18.18       28.67      4.18 o
   7   1  12        5.55       -0.55      4.15 o
   9   1  12        3.65       23.08     12.03 o
 -12   2  12      366.97      398.99     16.66 o
 -10   2  12      254.96      268.27     14.61 o
  -8   2  12     2108.01     2072.57     30.14 o
  -6   2  12     1536.39     1439.88     18.58 o
  -4   2  12      785.17      897.00     22.94 o
  -2   2  12       38.36       73.85      6.10 o
   0   2  12      213.77      178.84      8.95 o
   2   2  12     1759.17     1775.93     25.11 o
   4   2  12       20.23       10.48      2.99 o
   6   2  12      749.07      790.16     20.22 o
   8   2  12      282.23      280.06     10.79 o
 -11   3  12      341.91      339.22     11.72 o
  -9   3  12       38.64       38.74      5.46 o
  -7   3  12      434.22      413.85     11.06 o
  -5   3  12     2914.29     2969.81     34.42 o
  -3   3  12      200.59      179.36      8.88 o
  -1   3  12      422.09      438.84     13.16 o
   1   3  12       35.09       48.79      6.26 o
   3   3  12     1559.03     1489.88     16.27 o
   5   3  12       21.65       29.41      4.25 o
   7   3  12        0.38        3.79      2.73 o
   9   3  12        6.55        3.84      3.84 o
 -12   4  12       61.48       93.49      4.80 o
 -10   4  12      243.30      251.22     12.93 o
  -8   4  12     3367.56     3196.69     41.78 o
  -6   4  12      166.93      154.90      7.11 o
  -4   4  12     1299.34     1323.54     57.01 o
  -2   4  12      542.38      519.03     20.34 o
   0   4  12     1095.33     1139.35     18.80 o
   2   4  12      373.33      310.24      8.36 o
   4   4  12      115.31      106.38      5.35 o
   6   4  12       22.56       23.01      4.13 o
   8   4  12       16.67        6.39      4.51 o
 -11   5  12      123.67      145.47      8.07 o
  -9   5  12       39.95       57.98      7.52 o
  -7   5  12       11.78        4.49      5.60 o
  -5   5  12     1263.94     1364.01     20.10 o
  -3   5  12       82.77       82.81      9.39 o
  -1   5  12      382.12      572.19     20.22 o
   1   5  12      556.74      548.37     11.95 o
   3   5  12      844.22      815.78     13.41 o
   5   5  12       68.10       46.61      5.18 o
   7   5  12      109.50       93.29     10.57 o
 -12   6  12     1453.61     1410.07     21.66 o
 -10   6  12      197.66      196.78      8.52 o
  -8   6  12     1615.50     1550.16     33.26 o
  -6   6  12        0.00        4.85      2.16 o
  -4   6  12      172.17      167.97      7.14 o
  -2   6  12       11.99        4.44      2.79 o
   0   6  12     2749.36     2610.95     30.56 o
   2   6  12     4307.60     4040.81     32.90 o
   4   6  12     1731.69     1660.81     23.17 o
   6   6  12       64.87       52.56      5.49 o
   8   6  12       13.25        3.60      4.46 o
 -11   7  12       77.25       79.75      5.88 o
  -9   7  12     1107.27     1087.70     18.84 o
  -7   7  12      193.88      243.92     12.35 o
  -5   7  12        4.60       -0.75      3.21 o
  -3   7  12      903.05      876.55     19.71 o
  -1   7  12     3223.15     3154.31     27.27 o
   1   7  12     1853.29     1804.06     21.90 o
   3   7  12      120.61      109.11      6.28 o
   5   7  12     1195.19     1140.22     21.15 o
   7   7  12       91.48       63.64      6.93 o
 -10   8  12      159.85      168.58      8.41 o
  -8   8  12      168.19      173.91      8.40 o
  -6   8  12      375.53      343.39     13.99 o
  -4   8  12      991.84      986.39     16.66 o
  -2   8  12     2190.82     2148.94     21.90 o
   0   8  12      555.10      549.35     10.88 o
   2   8  12     1418.13     1370.40     18.87 o
   4   8  12        3.65        3.07      3.30 o
   6   8  12       42.57       54.99      6.74 o
   8   8  12       74.88       57.93     11.15 o
 -11   9  12        0.45       -2.26      3.98 o
  -9   9  12       55.23       58.66      4.91 o
  -7   9  12     1021.81      938.25     23.34 o
  -5   9  12        2.55       -1.36      2.90 o
  -3   9  12        2.70        0.48      3.45 o
  -1   9  12     1454.22     1479.78     16.30 o
   1   9  12     2393.55     2411.26     26.10 o
   3   9  12      914.20      899.34     17.18 o
   5   9  12      517.85      563.86     16.24 o
   7   9  12       38.76       48.13      4.87 o
 -10  10  12      207.43      200.73      7.89 o
  -8  10  12       11.14       12.82      3.53 o
  -6  10  12     1102.26     1007.12     32.97 o
  -4  10  12       24.46       11.77      3.02 o
  -2  10  12      411.16      369.41     11.15 o
   0  10  12        6.55       -0.98      4.27 o
   2  10  12        6.38       11.23      6.96 o
   4  10  12      554.95      589.70     16.55 o
   6  10  12       21.82       17.65      3.71 o
  -9  11  12      362.72      317.35     12.85 o
  -7  11  12     1109.49     1120.69     25.16 o
  -5  11  12       33.03       57.22     11.13 o
  -3  11  12      637.24      664.73     17.44 o
  -1  11  12       20.78       23.43      9.45 o
   1  11  12     1593.03     1636.57     24.41 o
   3  11  12      108.16       94.49      8.15 o
   5  11  12      390.88      386.78     14.56 o
   7  11  12      462.50      476.52     11.94 o
 -10  12  12       14.68       32.21      3.25 o
  -8  12  12      187.09      158.88      9.32 o
  -6  12  12       49.72       48.05      7.93 o
  -4  12  12      244.96      216.02     13.16 o
  -2  12  12       14.00       18.03      7.93 o
   0  12  12        0.02       -1.56      3.15 o
   2  12  12     3645.78     3758.25     47.07 o
   4  12  12      956.14      991.18     23.07 o
   6  12  12        0.98        1.65      2.86 o
  -9  13  12      184.21      175.19      7.89 o
  -7  13  12      116.24      166.85      9.02 o
  -5  13  12      295.36      304.37     13.93 o
  -3  13  12      176.79      190.54     12.22 o
  -1  13  12        6.65        9.42      2.82 o
   1  13  12      312.95      331.92     10.87 o
   3  13  12        4.76        6.81      3.95 o
   5  13  12       61.73       52.61      6.89 o
  -8  14  12       39.22       30.67      6.99 o
  -6  14  12      186.84      176.75     11.58 o
  -4  14  12      405.80      392.39     15.92 o
  -2  14  12     1268.62     1323.96     28.31 o
   0  14  12       74.29       72.94      7.60 o
   2  14  12     1189.81     1248.30     33.31 o
   4  14  12      115.77      138.31      9.59 o
  -7  15  12        9.67        0.89      2.38 o
  -5  15  12      236.09      253.94     13.96 o
  -3  15  12       48.17       39.58      6.35 o
  -1  15  12       55.38       68.33      5.82 o
   1  15  12        2.61        2.94      3.49 o
   3  15  12      656.14      642.59     15.65 o
  -6  16  12      686.08      626.58     18.29 o
  -4  16  12        8.53       -1.54      6.88 o
  -2  16  12      140.41      127.18      8.40 o
   0  16  12        4.86        3.19      3.33 o
   2  16  12      342.38      306.90     15.30 o
  -5  17  12      199.63      191.10     13.48 o
  -3  17  12        0.02       -2.74      2.74 o
  -1  17  12        2.32       -0.56      4.00 o
   1  17  12     1251.65     1325.08     20.43 o
  -2  18  12       13.30        5.01      2.83 o
 -11   1  13     1613.98     1652.17     25.02 o
  -9   1  13     1636.97     1641.06     31.60 o
  -7   1  13     3397.17     3252.52     27.41 o
  -5   1  13     1084.52     1077.85     14.68 o
  -3   1  13      755.69      921.68     20.18 o
  -1   1  13      382.90      373.19     15.45 o
   1   1  13      545.19      501.09     15.01 o
   3   1  13     1430.71     1250.36     17.89 o
   5   1  13       72.92       47.69      5.07 o
   7   1  13       45.96       50.87      5.73 o
 -12   2  13     1507.67     1472.93     34.04 o
 -10   2  13      197.05      212.25      8.71 o
  -8   2  13      171.06      160.17      8.97 o
  -6   2  13      262.68      285.35      9.49 o
  -4   2  13        2.48       11.21      2.59 o
  -2   2  13      778.87      847.31     22.40 o
   0   2  13     2388.60     2306.93     38.83 o
   2   2  13        0.10        2.71      2.32 o
   4   2  13        2.52        2.60      4.80 o
   6   2  13      200.41      215.45      8.83 o
   8   2  13       11.85       26.15      4.81 o
 -11   3  13       42.94       47.50      5.38 o
  -9   3  13       20.10       36.59      8.12 o
  -7   3  13     1290.78     1314.30     28.48 o
  -5   3  13        0.57        1.94      2.15 o
  -3   3  13     1985.61     2043.03     36.39 o
  -1   3  13      286.67      283.41     10.10 o
   1   3  13        0.60        4.70      2.35 o
   3   3  13      642.26      583.64     11.36 o
   5   3  13      380.59      331.89      9.53 o
   7   3  13      447.56      442.74     23.91 o
 -12   4  13      167.19      171.49      5.73 o
 -10   4  13       42.80       38.59      8.49 o
  -8   4  13       92.40       96.96      6.23 o
  -6   4  13       44.21       40.08      5.03 o
  -4   4  13      754.28      722.67     13.40 o
  -2   4  13      205.64      148.30      7.77 o
   0   4  13     1213.65     1212.36     16.99 o
   2   4  13      210.78      193.08      7.05 o
   4   4  13       18.82       17.91      3.35 o
   6   4  13      549.40      611.70     17.37 o
   8   4  13       73.55       60.55      6.05 o
 -11   5  13       56.66       79.16      5.47 o
  -9   5  13       99.09      106.48     10.72 o
  -7   5  13     2425.65     2514.38     48.61 o
  -5   5  13      871.75      859.60     16.71 o
  -3   5  13      192.94      220.56      7.12 o
  -1   5  13      275.48      303.71     10.34 o
   1   5  13      124.73      112.99      5.69 o
   3   5  13      266.93      274.88     11.67 o
   5   5  13      315.82      263.21     11.57 o
   7   5  13     1519.26     1412.50     50.92 o
 -12   6  13      344.49      333.36      8.11 o
 -10   6  13      156.85      171.20      8.51 o
  -8   6  13      701.48      711.41     20.12 o
  -6   6  13      186.57      160.77      8.76 o
  -4   6  13       14.81       14.35      3.09 o
  -2   6  13      302.73      330.51      8.72 o
   0   6  13     1414.99     1443.71     19.12 o
   2   6  13       14.65       10.32      4.54 o
   4   6  13        7.31        4.71      2.96 o
   6   6  13      552.95      497.08     14.44 o
   8   6  13       19.72       10.26      9.44 o
 -11   7  13      414.33      454.50     11.24 o
  -9   7  13      730.87      781.08     17.63 o
  -7   7  13     3639.44     3552.69     44.36 o
  -5   7  13      325.01      329.51     11.22 o
  -3   7  13        0.12        1.25      1.84 o
  -1   7  13     1388.08     1263.22     19.05 o
   1   7  13     1716.94     1605.70     19.77 o
   3   7  13       49.99       55.67      4.76 o
   5   7  13       64.32       84.74      6.35 o
   7   7  13      748.35      699.75     21.54 o
 -10   8  13        0.01        8.33      3.59 o
  -8   8  13      489.37      489.53     14.53 o
  -6   8  13       72.30       61.86      6.33 o
  -4   8  13      359.82      352.61     10.82 o
  -2   8  13      294.14      285.74     12.08 o
   0   8  13     4404.37     4417.67     78.07 o
   2   8  13     1711.00     1662.35     22.93 o
   4   8  13      274.96      289.75     10.93 o
   6   8  13      665.38      664.58     18.41 o
 -11   9  13      429.78      473.67     11.72 o
  -9   9  13        2.02        3.08      3.38 o
  -7   9  13      402.07      340.64     14.13 o
  -5   9  13       80.11       62.84      6.24 o
  -3   9  13      303.10      293.68     11.01 o
  -1   9  13      478.03      473.90     10.45 o
   1   9  13      182.44      162.85      7.55 o
   3   9  13     1625.09     1702.59     23.32 o
   5   9  13      484.79      451.10     14.02 o
   7   9  13      144.97      110.99     10.50 o
 -10  10  13      211.36      165.54      6.52 o
  -8  10  13      158.87      183.71      9.03 o
  -6  10  13      706.51      647.85     19.21 o
  -4  10  13      992.92      874.86     19.99 o
  -2  10  13     3385.39     3264.01     42.52 o
   0  10  13      125.18      110.96      7.98 o
   2  10  13     1267.76     1310.02     18.72 o
   4  10  13      483.23      506.55     14.82 o
   6  10  13      494.40      463.51     15.83 o
  -9  11  13      442.83      461.23     12.76 o
  -7  11  13       90.09       77.13      7.99 o
  -5  11  13      267.23      259.94     16.95 o
  -3  11  13      634.96      620.80     17.11 o
  -1  11  13      120.39      129.72      7.88 o
   1  11  13       12.84        9.96      3.32 o
   3  11  13      193.89      207.36      8.87 o
   5  11  13       21.20       22.77      5.69 o
  -8  12  13       65.16       74.37      5.43 o
  -6  12  13       40.03       44.50      7.87 o
  -4  12  13     1815.30     1857.49     35.85 o
  -2  12  13      255.42      270.19     13.15 o
   0  12  13      711.62      726.33     21.53 o
   2  12  13      649.86      686.68     17.52 o
   4  12  13      653.28      624.58     17.39 o
  -9  13  13      156.97      149.26      9.40 o
  -7  13  13      196.98      232.47      8.02 o
  -5  13  13       23.23       29.61      5.57 o
  -3  13  13        0.33        4.75      4.11 o
  -1  13  13     1921.96     2043.18     39.94 o
   1  13  13      159.39      168.17      7.82 o
   3  13  13     1210.51     1292.57     23.54 o
   5  13  13      156.29      138.71      8.30 o
  -8  14  13        5.84        5.26      1.97 o
  -6  14  13      119.94      107.75      9.03 o
  -4  14  13      651.36      614.89     18.94 o
  -2  14  13       49.68       45.20      6.35 o
   0  14  13      124.94      146.06     19.24 o
   2  14  13      838.99      971.54     17.92 o
   4  14  13     1368.14     1513.68     26.55 o
  -7  15  13        7.60        5.50      2.82 o
  -5  15  13      617.34      667.97     21.25 o
  -3  15  13      391.27      385.96     14.50 o
  -1  15  13       74.80       91.69      7.64 o
   1  15  13        0.03       -2.48      3.78 o
   3  15  13      164.86      147.47      8.87 o
  -6  16  13      346.99      332.65     11.88 o
  -4  16  13       11.68        5.96      2.76 o
  -2  16  13       32.06       27.79      3.52 o
   0  16  13        0.04       -3.36      3.36 o
   2  16  13      599.11      627.31     41.15 o
  -3  17  13       20.51       17.03      6.47 o
  -1  17  13      135.08      137.17     11.21 o
 -12   0  14      210.67      176.92     16.24 o
 -10   0  14     4591.23     4525.28     59.76 o
  -8   0  14        0.04       -1.99      5.51 o
  -6   0  14      508.40      473.91     17.07 o
  -4   0  14        8.67       11.50      5.23 o
  -2   0  14        0.25        0.40      1.93 o
   0   0  14    14844.61    13395.11     94.09 o
   2   0  14      871.43      727.90     20.21 o
   4   0  14      713.59      698.96     25.54 o
   6   0  14       51.85       23.15      4.26 o
   8   0  14      124.75      155.40     15.89 o
 -11   1  14      680.98      705.49     15.20 o
  -9   1  14     5033.09     4952.89     45.17 o
  -7   1  14      220.73      186.22      8.48 o
  -5   1  14      496.50      467.97     11.52 o
  -3   1  14     1206.75     1195.73     20.52 o
  -1   1  14     1240.36     1154.70     19.44 o
   1   1  14        6.42       11.35      2.84 o
   3   1  14      121.05      136.62      6.97 o
   5   1  14     1504.12     1294.89     24.47 o
   7   1  14       99.74       92.67      5.37 o
 -12   2  14     1114.37     1207.25     31.80 o
 -10   2  14     1927.15     1872.09     29.78 o
  -8   2  14      336.43      315.50     12.75 o
  -6   2  14      248.29      225.37      8.47 o
  -4   2  14       74.04       79.21      6.30 o
  -2   2  14     5010.34     4887.76     61.92 o
   0   2  14      237.98      196.02      7.31 o
   2   2  14      631.51      611.12     12.70 o
   4   2  14     1979.85     1826.06     25.87 o
   6   2  14      160.22      165.03      7.41 o
   8   2  14      249.03      253.90     11.76 o
 -11   3  14      456.53      469.34     12.54 o
  -9   3  14     2260.57     2177.79     26.30 o
  -7   3  14      181.04      179.47      8.43 o
  -5   3  14       30.52       23.83      3.69 o
  -3   3  14      454.57      393.42      9.84 o
  -1   3  14     7033.86     6620.02     53.42 o
   1   3  14     1283.63     1277.36     15.65 o
   3   3  14      524.61      483.85     12.14 o
   5   3  14      398.80      316.64     10.72 o
   7   3  14       19.92       24.44      5.36 o
 -12   4  14      142.42      173.01      6.06 o
 -10   4  14       28.99       39.83      5.34 o
  -8   4  14        0.93        1.45      3.03 o
  -6   4  14     2801.59     2754.92     30.79 o
  -4   4  14      145.71      163.76      7.65 o
  -2   4  14     2140.87     2110.78     24.46 o
   0   4  14     1605.11     1554.00     17.88 o
   2   4  14      619.34      576.10     12.21 o
   4   4  14      202.37      192.82      7.31 o
   6   4  14      387.85      425.29     12.64 o
   8   4  14      499.69      490.85     15.18 o
 -11   5  14      220.75      222.96      7.05 o
  -9   5  14        8.35       12.15      4.15 o
  -7   5  14        5.66        0.48      3.24 o
  -5   5  14      198.95      195.97      8.85 o
  -3   5  14       16.78       22.67      3.08 o
  -1   5  14       23.25       21.46      4.12 o
   1   5  14     2690.73     2604.06     26.48 o
   3   5  14        5.26        4.63      3.10 o
   5   5  14     1409.87     1424.35     22.97 o
   7   5  14      609.94      621.64     20.31 o
 -12   6  14      365.52      429.07     11.08 o
 -10   6  14       93.78       88.96      5.42 o
  -8   6  14      463.33      432.32     15.69 o
  -6   6  14      524.66      542.52     21.25 o
  -4   6  14      646.36      558.23     15.33 o
  -2   6  14        7.16        9.61      3.32 o
   0   6  14      124.98      138.14      6.21 o
   2   6  14     1510.90     1540.13     23.89 o
   4   6  14       18.20        9.75      2.90 o
   6   6  14       13.83       28.89      6.04 o
 -11   7  14      295.99      315.02     11.24 o
  -9   7  14        0.35       -1.50      2.84 o
  -7   7  14        9.58       12.03      3.47 o
  -5   7  14     2331.75     2275.65     34.26 o
  -3   7  14        8.07        9.35      2.24 o
  -1   7  14      746.08      686.06     14.47 o
   1   7  14     3938.58     3882.07     36.80 o
   3   7  14       28.28       18.54      4.64 o
   5   7  14        0.75        1.01      3.23 o
   7   7  14       21.51       29.90      4.57 o
 -10   8  14      122.51       91.48      5.55 o
  -8   8  14      412.99      414.17     14.90 o
  -6   8  14       62.24       54.36      5.99 o
  -4   8  14       39.33       31.92      4.06 o
  -2   8  14     1342.35     1283.04     29.44 o
   0   8  14     2593.92     2537.01     33.59 o
   2   8  14     2178.11     2225.75     24.28 o
   4   8  14       55.65       56.30      5.36 o
   6   8  14       57.41       33.17      5.46 o
 -11   9  14       14.00       10.60      4.35 o
  -9   9  14      205.72      241.21     11.33 o
  -7   9  14      149.03      136.64      8.97 o
  -5   9  14       50.54       38.01      4.40 o
  -3   9  14      233.22      229.81     10.86 o
  -1   9  14      105.37      112.20      6.20 o
   1   9  14      271.52      291.28      9.19 o
   3   9  14      508.90      533.54     12.97 o
   5   9  14      147.04      145.83      8.74 o
 -10  10  14        2.05       -2.08      3.68 o
  -8  10  14       36.88       38.70      4.54 o
  -6  10  14      742.85      706.43     26.09 o
  -4  10  14      175.44      150.06      9.63 o
  -2  10  14      665.22      691.50     15.74 o
   0  10  14      735.28      733.44     18.77 o
   2  10  14      954.31     1046.75     17.74 o
   4  10  14      330.09      358.67     11.91 o
   6  10  14       46.78       37.97      4.64 o
  -9  11  14        0.98        0.70      3.86 o
  -7  11  14      125.93      132.92     10.92 o
  -5  11  14      341.61      288.73     16.99 o
  -3  11  14      133.05      105.40      6.63 o
  -1  11  14       40.72       43.07      4.98 o
   1  11  14       46.96       43.63      5.96 o
   3  11  14      188.05      194.22      8.79 o
   5  11  14      130.44      136.43      9.24 o
  -8  12  14       24.91       29.66      3.36 o
  -6  12  14      690.31      694.89     24.54 o
  -4  12  14       42.47       57.53      8.60 o
  -2  12  14      188.90      187.80     13.27 o
   0  12  14      115.49      122.73      7.31 o
   2  12  14       46.17       49.03      5.73 o
   4  12  14       89.86      109.94      9.20 o
  -7  13  14        1.41        2.94      2.23 o
  -5  13  14        1.28        1.64      4.02 o
  -3  13  14       10.95        7.56      4.17 o
  -1  13  14        0.04       -2.75      3.06 o
   1  13  14      143.48      120.92      7.85 o
   3  13  14      185.97      155.51      8.34 o
  -8  14  14       46.82       68.52      6.95 o
  -6  14  14      426.95      440.68     16.70 o
  -4  14  14       91.00       87.82      8.73 o
  -2  14  14       11.02       13.54      2.79 o
   0  14  14        0.03        1.72      3.03 o
   2  14  14      333.51      339.37      9.98 o
  -5  15  14       23.02       28.80      4.91 o
  -3  15  14      414.98      428.03     16.66 o
  -1  15  14       91.67      118.13      7.00 o
   1  15  14        7.75        3.68      3.84 o
  -4  16  14        0.13       -1.02      1.84 o
  -2  16  14        0.01        1.27      2.52 o
   0  16  14       15.51        9.89      6.16 o
 -11   1  15       55.94       55.73      4.97 o
  -9   1  15     1041.19     1062.65     21.40 o
  -7   1  15     1324.02     1316.40     24.04 o
  -5   1  15     1286.49     1339.53     20.98 o
  -3   1  15     1510.00     1463.04     36.25 o
  -1   1  15      874.86      804.65     14.12 o
   1   1  15      117.35      115.62      5.94 o
   3   1  15      281.98      231.02     10.72 o
   5   1  15     1919.44     1728.36     27.46 o
   7   1  15        3.99        1.75      2.64 o
 -12   2  15      232.78      234.07      7.32 o
 -10   2  15      393.63      398.56     10.87 o
  -8   2  15      276.76      251.62     11.54 o
  -6   2  15      591.96      601.28     13.05 o
  -4   2  15       26.42       40.71      4.21 o
  -2   2  15     1861.38     1809.51     25.01 o
   0   2  15     2349.00     2178.18     34.08 o
   2   2  15       16.88        4.64      2.82 o
   4   2  15        6.57        3.54      2.10 o
   6   2  15       29.47       31.10      3.72 o
 -11   3  15     1500.84     1485.33     20.70 o
  -9   3  15        5.29        9.26      3.46 o
  -7   3  15       59.92       56.41      5.82 o
  -5   3  15      112.30      118.67      7.31 o
  -3   3  15      224.46      205.90      7.84 o
  -1   3  15       95.97       96.45      7.61 o
   1   3  15       47.87       64.47      6.67 o
   3   3  15      213.69      171.96      7.96 o
   5   3  15      587.92      590.76     15.79 o
   7   3  15       40.12       54.30      5.61 o
 -12   4  15      683.28      677.18     11.09 o
 -10   4  15       38.11       39.77      7.05 o
  -8   4  15      104.76      123.21      7.52 o
  -6   4  15     1098.41     1123.10     22.52 o
  -4   4  15      770.24      699.36     13.80 o
  -2   4  15      491.38      507.16     11.75 o
   0   4  15     3368.56     3118.80     31.41 o
   2   4  15       56.67       70.72      6.50 o
   4   4  15       99.66      106.05      6.60 o
   6   4  15      285.38      298.68     11.59 o
 -11   5  15      309.02      317.60      8.69 o
  -9   5  15      307.71      267.88     12.32 o
  -7   5  15      407.93      376.10     13.55 o
  -5   5  15        4.41        3.55      2.24 o
  -3   5  15      612.54      567.41     12.49 o
  -1   5  15     2710.21     2535.76     26.08 o
   1   5  15     4832.25     4663.31     50.49 o
   3   5  15      114.27      115.06      6.39 o
   5   5  15      206.99      223.32     11.50 o
   7   5  15        0.34        0.74      4.40 o
 -10   6  15      102.95      124.62      8.01 o
  -8   6  15      976.69      884.32     17.27 o
  -6   6  15     5082.61     4839.61     94.97 o
  -4   6  15      902.89      768.48     20.34 o
  -2   6  15     1210.14     1184.31     16.53 o
   0   6  15      472.85      458.50     14.46 o
   2   6  15     5587.14     5350.67     53.47 o
   4   6  15       32.68       18.22      3.78 o
   6   6  15      315.61      325.01     14.98 o
 -11   7  15       24.49       13.61      3.14 o
  -9   7  15       33.05       22.49      3.82 o
  -7   7  15       33.86       45.44      5.05 o
  -5   7  15      894.93      925.87     19.96 o
  -3   7  15      905.86      831.20     18.29 o
  -1   7  15      273.15      263.72      9.01 o
   1   7  15      835.07      800.09     17.43 o
   3   7  15      398.21      333.12     10.41 o
   5   7  15      130.42      139.81      8.79 o
 -10   8  15        7.51       12.31      3.52 o
  -8   8  15      105.88      101.28      8.22 o
  -6   8  15        5.17        0.87      2.38 o
  -4   8  15      954.82      916.00     19.20 o
  -2   8  15       17.59       25.06      3.55 o
   0   8  15     6116.03     6192.53     53.83 o
   2   8  15       66.13       84.13      5.69 o
   4   8  15       17.00       16.42      3.56 o
   6   8  15        5.06       18.82      4.05 o
  -9   9  15      291.23      242.06      8.82 o
  -7   9  15       22.07       13.33      6.96 o
  -5   9  15        7.22        7.35      2.72 o
  -3   9  15        6.07        1.66      1.66 o
  -1   9  15     1251.11     1282.74     36.21 o
   1   9  15      271.78      255.05      8.54 o
   3   9  15       46.43       39.32      4.09 o
   5   9  15       62.05       56.27      6.45 o
 -10  10  15      182.74      225.08     10.24 o
  -8  10  15      276.64      253.26      9.82 o
  -6  10  15      137.30      116.56      8.72 o
  -4  10  15      227.62      167.87     10.12 o
  -2  10  15      591.65      629.97     14.88 o
   0  10  15      537.98      560.46     21.17 o
   2  10  15     2512.25     2512.20     36.51 o
   4  10  15       43.51       46.14      5.20 o
  -9  11  15      286.75      304.64     10.07 o
  -7  11  15       43.42       45.71      4.87 o
  -5  11  15      104.83       76.43      9.78 o
  -3  11  15      861.45      853.50     17.01 o
  -1  11  15      221.89      194.00     11.26 o
   1  11  15      691.94      714.64     13.91 o
   3  11  15      219.61      223.78     10.16 o
   5  11  15       16.57       15.22      4.77 o
  -8  12  15      231.20      228.26      6.89 o
  -6  12  15       92.52      102.46      9.81 o
  -4  12  15       17.62       19.91      3.88 o
  -2  12  15      207.60      200.30     10.98 o
   0  12  15      197.94      177.28      8.20 o
   2  12  15       18.73       20.78      4.23 o
   4  12  15       45.36       53.64      5.72 o
  -7  13  15       47.56       51.89      4.23 o
  -5  13  15       75.16       64.12      7.64 o
  -3  13  15      368.96      389.59     13.34 o
  -1  13  15      202.17      224.79      8.85 o
   1  13  15      399.74      439.87     15.23 o
   3  13  15     1095.83     1092.45     21.54 o
  -6  14  15      154.86      127.39     10.40 o
  -4  14  15      236.02      233.66     12.88 o
  -2  14  15      150.80      155.89     10.10 o
   0  14  15       15.62       22.26      3.44 o
   2  14  15      391.16      440.06     15.01 o
  -5  15  15      367.58      402.41     14.35 o
  -3  15  15       60.98       67.42      5.17 o
  -1  15  15       23.21       13.76      4.68 o
   1  15  15      399.72      398.00     28.03 o
  -2  16  15      986.48     1093.51     22.34 o
 -12   0  16      213.46      216.11     16.25 o
 -10   0  16        0.03        4.95      9.85 o
  -8   0  16      199.43      210.28     15.32 o
  -6   0  16     2619.82     2342.74     60.05 o
  -4   0  16      380.11      441.10     52.25 o
  -2   0  16     6225.06     5820.18    204.44 o
   0   0  16     3896.63     3695.52     53.52 o
   2   0  16     1012.30      927.94     41.96 o
   4   0  16       68.46       77.90      8.13 o
   6   0  16      240.45      238.77     11.91 o
 -11   1  16       25.52       12.19      2.90 o
  -9   1  16        0.10       -0.86      4.17 o
  -7   1  16       18.90       27.36      5.86 o
  -5   1  16        7.68       20.24      5.65 o
  -3   1  16      165.53      161.25      8.27 o
  -1   1  16     3147.62     2920.25     28.79 o
   1   1  16      177.87      141.35      7.70 o
   3   1  16      939.00      885.60     19.45 o
   5   1  16      968.96      817.61     15.25 o
   7   1  16        9.88        5.22      2.31 o
 -12   2  16       20.74       16.16      3.56 o
 -10   2  16      913.03      975.65     18.54 o
  -8   2  16       42.74       35.47      5.90 o
  -6   2  16      363.03      297.62     12.61 o
  -4   2  16      490.79      523.29     20.29 o
  -2   2  16     1409.39     1291.54     21.75 o
   0   2  16     2131.51     2113.79     29.29 o
   2   2  16     1864.53     1815.55     24.59 o
   4   2  16       40.28       60.24      6.29 o
   6   2  16       13.50        5.93      2.55 o
 -11   3  16      733.98      779.88     17.22 o
  -9   3  16      215.35      203.36     11.67 o
  -7   3  16      893.84      871.77     19.83 o
  -5   3  16      852.49      886.00     22.94 o
  -3   3  16     2037.66     1944.25     25.38 o
  -1   3  16     3278.87     3147.36     41.51 o
   1   3  16      234.95      202.08      9.45 o
   3   3  16     1472.85     1282.63     20.83 o
   5   3  16      425.46      347.34     11.23 o
 -10   4  16     1326.58     1419.82     25.42 o
  -8   4  16     1537.50     1598.21     30.40 o
  -6   4  16      306.37      231.54     12.13 o
  -4   4  16       94.19       86.31      7.62 o
  -2   4  16     8410.67     8242.52     83.29 o
   0   4  16     7384.94     7049.13     79.35 o
   2   4  16        8.94       11.33      3.69 o
   4   4  16      455.75      417.42     13.81 o
   6   4  16       16.75        9.38      5.25 o
 -11   5  16      346.79      384.28     14.19 o
  -9   5  16        1.56       -0.19      0.93 o
  -7   5  16      137.08      179.16      9.30 o
  -5   5  16        0.09        1.32      2.48 o
  -3   5  16       17.17        5.42      4.83 o
  -1   5  16       20.16        9.70      4.60 o
   1   5  16        0.13        3.17      3.23 o
   3   5  16        2.79        3.10      3.33 o
   5   5  16       27.24       12.80      3.74 o
 -10   6  16        7.46        8.50      4.75 o
  -8   6  16      206.53      175.07      8.61 o
  -6   6  16       35.01       86.05      6.65 o
  -4   6  16        8.06       22.90      3.66 o
  -2   6  16     1376.93     1413.45     28.01 o
   0   6  16     1467.01     1470.75     25.75 o
   2   6  16     1491.00     1451.83     21.06 o
   4   6  16       13.12        6.24      3.66 o
   6   6  16       21.34       17.83      3.76 o
 -11   7  16       15.09       16.29      5.75 o
  -9   7  16       31.65       28.38      6.43 o
  -7   7  16      219.76      196.12      9.19 o
  -5   7  16       10.49        8.58      4.22 o
  -3   7  16       28.07       27.53      4.02 o
  -1   7  16       33.35       24.30      4.01 o
   1   7  16       44.24       37.41      3.95 o
   3   7  16     1016.68      967.77     16.67 o
   5   7  16      157.55      186.68     11.23 o
 -10   8  16       50.99       86.05      7.49 o
  -8   8  16       17.96       13.45      3.90 o
  -6   8  16        5.49        1.49      2.48 o
  -4   8  16      112.20      107.18      8.37 o
  -2   8  16      794.02      759.20     14.39 o
   0   8  16     2399.58     2342.57     32.73 o
   2   8  16     2009.59     1936.16     23.61 o
   4   8  16       21.48       19.28      4.22 o
  -9   9  16      656.72      823.38     43.00 o
  -7   9  16        1.55        1.88      3.76 o
  -5   9  16      157.01      170.45      8.29 o
  -3   9  16      223.42      225.42      9.91 o
  -1   9  16       57.77       62.63      5.84 o
   1   9  16      734.42      750.29     14.67 o
   3   9  16       11.12       12.64      3.43 o
   5   9  16      301.66      355.96     18.60 o
  -8  10  16      178.56      197.12      9.51 o
  -6  10  16      132.02      162.81     14.82 o
  -4  10  16       47.84       26.31      6.66 o
  -2  10  16     1045.69     1059.35     27.16 o
   0  10  16      203.01      237.40     13.41 o
   2  10  16       26.81       30.76      4.45 o
   4  10  16       11.25        0.36      4.43 o
  -9  11  16       53.22       50.49      6.21 o
  -7  11  16      301.44      321.03     14.38 o
  -5  11  16      111.52      131.18      8.15 o
  -3  11  16        3.94        6.12      2.40 o
  -1  11  16      157.23      163.15     10.43 o
   1  11  16      372.85      400.06     12.48 o
   3  11  16      241.49      223.90      7.87 o
  -8  12  16       60.50       58.62      3.79 o
  -6  12  16      290.04      308.58     14.96 o
  -4  12  16      291.82      350.34     11.86 o
  -2  12  16       62.88       65.19      4.40 o
   0  12  16      174.68      183.29      8.29 o
   2  12  16        1.81       -3.64      3.64 o
  -7  13  16       84.17       94.99      5.67 o
  -5  13  16        2.22        5.94      3.87 o
  -3  13  16        4.73        0.31      2.23 o
  -1  13  16        3.75        4.15      2.97 o
   1  13  16      491.93      567.46     18.83 o
  -6  14  16      103.64      123.60      7.21 o
  -4  14  16       36.11       24.26      4.17 o
  -2  14  16      722.99      786.73     17.65 o
   0  14  16        3.56        4.85      3.50 o
  -3  15  16        0.35        1.03      1.69 o
  -1  15  16       54.11       44.44      4.41 o
 -11   1  17      108.37       91.15      6.16 o
  -9   1  17      240.05      224.70     10.40 o
  -7   1  17      280.60      245.07     11.66 o
  -5   1  17      567.82      573.62     33.10 o
  -3   1  17      160.35      147.09     15.12 o
  -1   1  17      322.60      319.02     11.43 o
   1   1  17      116.26      101.42      8.58 o
   3   1  17        1.90        1.37      3.47 o
   5   1  17       34.64       25.83      4.27 o
 -10   2  17       79.09      106.90      6.96 o
  -8   2  17      160.76      171.77      9.75 o
  -6   2  17      374.46      319.20     17.68 o
  -4   2  17        2.14        9.35      7.95 o
  -2   2  17      796.31      791.81     17.91 o
   0   2  17       12.45        6.84      2.49 o
   2   2  17       39.57       36.74      4.95 o
   4   2  17       86.00       97.60      7.76 o
   6   2  17       20.52       13.13      2.38 o
 -11   3  17     1184.07     1227.60     19.66 o
  -9   3  17      320.02      279.28     10.95 o
  -7   3  17      232.90      228.68     22.24 o
  -5   3  17      807.05      787.40     20.93 o
  -3   3  17     2757.16     2825.50     82.73 o
  -1   3  17     1424.01     1459.31     36.26 o
   1   3  17      135.43      110.77      7.05 o
   3   3  17     4692.56     4495.69     33.99 o
   5   3  17       10.15       11.75      3.21 o
 -10   4  17       25.69       28.39      6.19 o
  -8   4  17       18.81       16.89      8.17 o
  -6   4  17       10.11        1.55      3.36 o
  -4   4  17     1329.06     1355.12     23.37 o
  -2   4  17       12.15        9.42      3.03 o
   0   4  17     2171.95     2138.00     36.15 o
   2   4  17      580.82      582.74     14.40 o
   4   4  17       52.02       41.35      5.47 o
   6   4  17       22.00       21.98      3.62 o
 -11   5  17       70.50      120.82     12.48 o
  -9   5  17       11.12        9.59      3.17 o
  -7   5  17      779.51      775.04     22.19 o
  -5   5  17     2445.22     2342.49     36.32 o
  -3   5  17       73.13       79.83      5.91 o
  -1   5  17      487.73      445.23     16.88 o
   1   5  17      247.01      268.86     10.10 o
   3   5  17      409.94      413.22     11.75 o
   5   5  17      125.25      115.25      6.93 o
 -10   6  17      122.77      142.62      9.72 o
  -8   6  17        7.95        7.86      2.79 o
  -6   6  17      402.63      313.70     11.80 o
  -4   6  17     2658.62     2566.84     32.01 o
  -2   6  17        0.35        0.27      3.07 o
   0   6  17        6.60        7.36      3.20 o
   2   6  17      316.65      400.04     12.03 o
   4   6  17       37.44       36.41      4.94 o
  -9   7  17        4.48        3.22      4.59 o
  -7   7  17      632.53      594.22     15.31 o
  -5   7  17     1213.99     1196.66     25.29 o
  -3   7  17     2651.57     2597.50     33.70 o
  -1   7  17      343.42      338.34     12.21 o
   1   7  17      151.46      142.89      7.58 o
   3   7  17      123.40      119.30      6.34 o
   5   7  17       15.75       27.20      9.87 o
 -10   8  17        7.93        8.38      3.55 o
  -8   8  17       83.99       96.77      9.52 o
  -6   8  17      229.93      190.51      8.84 o
  -4   8  17     1585.47     1632.26     29.84 o
  -2   8  17        7.53       21.97      4.87 o
   0   8  17       30.06       17.48      3.24 o
   2   8  17      125.92      111.76      6.56 o
   4   8  17      449.62      427.53     15.81 o
  -9   9  17      170.73      200.74     10.75 o
  -7   9  17      604.05      595.51     16.90 o
  -5   9  17       77.63       66.24      6.51 o
  -3   9  17      111.44       92.30      9.69 o
  -1   9  17       37.71       31.78      4.46 o
   1   9  17     1044.08     1140.04     22.01 o
   3   9  17      212.97      227.56     10.28 o
  -8  10  17       36.49       26.86      3.82 o
  -6  10  17      163.22      145.05     11.12 o
  -4  10  17     3052.73     2914.33     32.76 o
  -2  10  17       22.91       22.00      5.05 o
   0  10  17      252.05      285.90     10.86 o
   2  10  17       69.78       85.43      7.68 o
   4  10  17       61.56       49.60      5.23 o
  -7  11  17      399.34      428.28     16.37 o
  -5  11  17      924.71      927.36     18.29 o
  -3  11  17       25.09       32.46      4.79 o
  -1  11  17      263.91      282.77      9.15 o
   1  11  17        6.02        4.20      2.27 o
   3  11  17      187.09      187.92      9.96 o
  -6  12  17        8.89        4.32      2.06 o
  -4  12  17       58.36       63.01      4.50 o
  -2  12  17      373.72      393.95     10.92 o
   0  12  17       91.53       92.64      6.94 o
   2  12  17        6.94        3.27      3.15 o
  -5  13  17       26.43       23.11      4.26 o
  -3  13  17       76.50       52.07      3.74 o
  -1  13  17      697.29      739.28     14.00 o
   1  13  17      175.76      204.84     11.03 o
  -4  14  17       66.84       53.37      3.94 o
  -2  14  17       23.85       19.10      3.53 o
 -10   0  18      842.23      927.45     32.56 o
  -8   0  18      406.63      354.82     24.95 o
  -6   0  18     1532.89     1561.38     53.85 o
  -4   0  18     3720.90     3609.38     78.93 o
  -2   0  18    12407.79    12194.23    163.03 o
   0   0  18       25.29       58.83     37.59 o
   2   0  18     1083.13     1032.49     42.23 o
   4   0  18     1570.58     1404.25     30.44 o
 -11   1  18       22.13       26.58      3.37 o
  -9   1  18      107.14      144.82     10.87 o
  -7   1  18      143.54      147.24     12.34 o
  -5   1  18      123.58      133.77     11.85 o
  -3   1  18     4003.01     4017.13     53.36 o
  -1   1  18     1123.09     1167.21     21.64 o
   1   1  18      592.16      605.34     18.07 o
   3   1  18      279.08      224.01     13.49 o
   5   1  18       20.11       37.19      3.28 o
 -10   2  18       87.68       77.02      6.89 o
  -8   2  18        0.03       -0.97      4.71 o
  -6   2  18      994.89      953.29     29.55 o
  -4   2  18      732.50      745.10     25.53 o
  -2   2  18      294.47      297.10     11.11 o
   0   2  18     1043.38     1072.45     20.92 o
   2   2  18      158.85      174.96      8.23 o
   4   2  18        0.80       -0.61      3.81 o
 -11   3  18      409.72      415.98     13.15 o
  -9   3  18      206.38      240.00     10.71 o
  -7   3  18      425.33      422.01     15.48 o
  -5   3  18      722.70      704.35     19.44 o
  -3   3  18     3219.71     3300.81     41.47 o
  -1   3  18       31.58       37.61      5.79 o
   1   3  18       13.91       13.14      4.05 o
   3   3  18        0.07        4.03      3.10 o
   5   3  18        0.00       -1.34      1.34 o
 -10   4  18        8.82       10.36      4.56 o
  -8   4  18      400.12      375.49     13.92 o
  -6   4  18     1246.73     1176.94     25.39 o
  -4   4  18      481.75      496.65     20.66 o
  -2   4  18     1677.85     1717.74     31.87 o
   0   4  18      719.40      694.83     17.83 o
   2   4  18      305.50      311.85     10.05 o
   4   4  18       57.05       45.12      6.05 o
  -9   5  18        0.89        3.07      2.79 o
  -7   5  18        7.18       15.27      5.29 o
  -5   5  18       22.93       30.07      5.03 o
  -3   5  18      147.71      151.92      9.01 o
  -1   5  18     1016.08      977.80     21.10 o
   1   5  18     1428.22     1479.69     25.63 o
   3   5  18       34.62       45.27      3.99 o
   5   5  18       40.90       45.16      4.57 o
 -10   6  18       52.59       62.85      8.25 o
  -8   6  18        6.58        0.86      2.45 o
  -6   6  18     1501.93     1345.71     23.28 o
  -4   6  18      548.52      578.81     14.90 o
  -2   6  18       18.14       22.57      4.87 o
   0   6  18      704.42      714.66     18.01 o
   2   6  18      113.62       92.91      5.77 o
   4   6  18        2.00       14.12      6.27 o
  -9   7  18      139.92      187.75     10.74 o
  -7   7  18       11.64        7.26      3.06 o
  -5   7  18      954.14     1100.50     20.36 o
  -3   7  18     2152.81     2148.22     29.45 o
  -1   7  18     1371.41     1370.96     24.59 o
   1   7  18      487.83      475.07     12.47 o
   3   7  18        5.21        3.43      2.71 o
  -8   8  18        0.90        4.61      3.92 o
  -6   8  18      643.78      603.38     14.54 o
  -4   8  18     3970.64     4121.90     55.94 o
  -2   8  18        0.73       -0.61      3.81 o
   0   8  18      287.57      291.76      9.91 o
   2   8  18      201.31      225.26      8.09 o
   4   8  18        3.47        8.32     10.65 o
  -9   9  18       22.92       14.72      3.72 o
  -7   9  18      871.41      845.24     25.53 o
  -5   9  18      294.24      381.79     13.59 o
  -3   9  18       93.64       98.09      7.35 o
  -1   9  18        6.10        1.14      2.07 o
   1   9  18        3.35       10.14      3.17 o
   3   9  18       39.67       18.76      3.17 o
  -8  10  18      177.21      180.03      8.92 o
  -6  10  18       21.43       44.86      4.57 o
  -4  10  18       29.72       52.10      4.63 o
  -2  10  18      162.55      171.41      8.89 o
   0  10  18      657.37      657.57     14.93 o
   2  10  18       72.50       72.84      5.38 o
  -7  11  18       82.30       71.67      4.91 o
  -5  11  18      733.03      797.93     20.42 o
  -3  11  18      275.57      264.65     10.14 o
  -1  11  18       18.26       12.67      3.43 o
   1  11  18       97.63       67.77      4.98 o
  -6  12  18      253.25      207.69     10.28 o
  -4  12  18       43.78       38.90      3.46 o
  -2  12  18        7.24        8.47      3.39 o
   0  12  18      193.15      170.82     14.16 o
  -5  13  18       53.82       55.09      4.06 o
  -3  13  18      144.02      189.40     12.87 o
  -1  13  18        1.06        9.29      2.81 o
  -9   1  19      292.77      323.57     14.60 o
  -7   1  19      106.24       98.28      9.88 o
  -5   1  19      342.17      364.75     18.16 o
  -3   1  19      577.41      590.19     15.66 o
  -1   1  19      507.10      486.69     13.76 o
   1   1  19        0.92       16.68      4.40 o
   3   1  19        0.84        5.72      3.62 o
 -10   2  19       18.28       15.87      3.01 o
  -8   2  19      512.21      474.90     15.11 o
  -6   2  19      598.22      668.20     19.45 o
  -4   2  19        3.33       -2.02      3.58 o
  -2   2  19      628.39      616.33     16.68 o
   0   2  19      176.34      187.51     10.11 o
   2   2  19      390.15      404.91     20.82 o
   4   2  19      641.86      670.84     26.56 o
  -9   3  19      168.63      134.04      7.66 o
  -7   3  19      203.93      271.37     12.04 o
  -5   3  19      267.13      261.82     15.27 o
  -3   3  19     2390.66     2349.79     30.44 o
  -1   3  19     1218.73     1204.48     29.95 o
   1   3  19       15.75       22.35      4.90 o
   3   3  19        0.33       -0.31      5.66 o
 -10   4  19      389.00      413.46     22.59 o
  -8   4  19       10.00       12.21      3.69 o
  -6   4  19       59.61       75.84      6.93 o
  -4   4  19     1316.54     1474.22     34.53 o
  -2   4  19       84.97       75.07      7.24 o
   0   4  19      214.70      181.37      9.11 o
   2   4  19      533.06      515.96     13.52 o
   4   4  19      118.33      158.98      9.28 o
  -9   5  19       17.06       15.51      2.92 o
  -7   5  19       99.85      105.05      7.45 o
  -5   5  19      183.57      191.69      9.89 o
  -3   5  19      211.70      193.67     10.70 o
  -1   5  19        0.10        0.04      3.52 o
   1   5  19     1193.09     1224.18     21.85 o
   3   5  19       52.96       21.37      6.45 o
  -8   6  19       42.22       54.11      4.97 o
  -6   6  19      278.77      378.77     18.81 o
  -4   6  19       47.56       51.54      5.66 o
  -2   6  19      403.16      399.00     15.13 o
   0   6  19       81.71       92.93      6.86 o
   2   6  19      371.87      368.68      9.65 o
  -9   7  19       78.69       79.88      6.70 o
  -7   7  19       11.31       18.94      3.64 o
  -5   7  19      923.93      957.04     23.63 o
  -3   7  19       67.98       74.74      6.73 o
  -1   7  19      157.33      149.76      8.27 o
   1   7  19      877.74      894.90     17.98 o
   3   7  19       37.46       38.95      5.64 o
  -8   8  19        0.57        0.51      3.24 o
  -6   8  19       40.59       44.30      4.54 o
  -4   8  19     1781.36     1917.25     29.10 o
  -2   8  19       23.44       29.87      6.40 o
   0   8  19        0.25       -0.77      3.09 o
   2   8  19       90.56       67.61      5.18 o
  -7   9  19      444.71      471.07     14.51 o
  -5   9  19       82.86       53.50      5.27 o
  -3   9  19       61.16       72.11      7.79 o
  -1   9  19      100.38       96.11      8.12 o
   1   9  19      372.36      381.86     10.38 o
  -6  10  19      703.94      681.20     24.99 o
  -4  10  19        6.86        6.51      3.10 o
  -2  10  19        8.68       13.13      3.12 o
   0  10  19      371.91      337.91      9.56 o
  -5  11  19      557.96      543.09     15.43 o
  -3  11  19      482.02      482.87     11.29 o
  -1  11  19     1043.19     1163.92     23.53 o
  -4  12  19       22.57       26.39      3.71 o
  -2  12  19      548.95      573.91     13.19 o
 -10   0  20       76.66      107.67      6.80 o
  -8   0  20      433.81      361.26     14.50 o
  -6   0  20     1720.59     1956.01     55.43 o
  -4   0  20      728.88      731.38     30.27 o
  -2   0  20     3424.55     3499.65     50.63 o
   0   0  20        1.59       -1.80      2.95 o
   2   0  20     2303.64     2524.15     55.36 o
  -9   1  20        2.71        2.30      2.78 o
  -7   1  20      240.95      254.94     10.98 o
  -5   1  20       86.55       58.62      5.97 o
  -3   1  20      700.33      690.19     14.33 o
  -1   1  20       39.66       39.39      4.08 o
   1   1  20        9.17        2.81      2.72 o
   3   1  20      249.78      279.38      8.62 o
 -10   2  20       51.15       45.57      3.20 o
  -8   2  20        0.04        4.89      3.26 o
  -6   2  20      631.51      697.63     23.47 o
  -4   2  20      447.08      437.29     12.94 o
  -2   2  20      384.51      405.05     10.90 o
   0   2  20        3.07        1.39      3.37 o
   2   2  20        1.24       -0.98      3.68 o
  -9   3  20      232.38      260.67      9.26 o
  -7   3  20      171.51      186.85      9.35 o
  -5   3  20      115.18      150.62     11.34 o
  -3   3  20      264.39      289.41     10.46 o
  -1   3  20       51.38       43.40      4.77 o
   1   3  20      350.39      385.87     11.21 o
   3   3  20       67.29       74.44      6.79 o
  -8   4  20      359.61      349.81     14.99 o
  -6   4  20      344.36      391.59     13.17 o
  -4   4  20      267.68      278.41     12.13 o
  -2   4  20      215.25      228.84      9.66 o
   0   4  20       16.72       22.03      3.96 o
   2   4  20       81.89      109.00      6.55 o
  -9   5  20       94.86      102.00      5.38 o
  -7   5  20       94.99      106.43      6.89 o
  -5   5  20       13.85       17.79      4.46 o
  -3   5  20      432.57      411.15     14.40 o
  -1   5  20       88.50       70.63      5.79 o
   1   5  20      233.26      249.43      9.14 o
   3   5  20        2.80        8.01      3.08 o
  -8   6  20       24.42        8.78      2.25 o
  -6   6  20      648.59      634.93     15.59 o
  -4   6  20        0.05        0.07      4.43 o
  -2   6  20      116.24      131.86      7.40 o
   0   6  20      209.59      232.69     11.78 o
   2   6  20      356.66      374.09     11.83 o
  -7   7  20      174.27      168.00      7.47 o
  -5   7  20      399.21      431.77     19.53 o
  -3   7  20       36.38       26.82      5.92 o
  -1   7  20      338.53      408.98     12.09 o
   1   7  20      414.63      339.88     10.05 o
  -8   8  20       85.38       70.26      6.65 o
  -6   8  20      152.97      172.45      7.95 o
  -4   8  20      142.37      144.47     10.15 o
  -2   8  20      398.18      392.80     13.68 o
   0   8  20        0.28        1.76      3.41 o
  -7   9  20        0.99       -2.76      2.76 o
  -5   9  20        0.15        2.40      3.60 o
  -3   9  20      293.67      348.49     12.08 o
  -1   9  20       33.55       45.12      7.91 o
   1   9  20      115.09      119.30      7.47 o
  -6  10  20        2.40        9.50      3.32 o
  -4  10  20      275.82      328.01     12.40 o
  -2  10  20     1477.99     1601.93     19.36 o
   0  10  20       85.08       94.36      8.46 o
  -3  11  20       61.81       53.59      3.41 o
  -9   1  21        5.88       10.24      2.28 o
  -7   1  21       82.36      100.94      6.64 o
  -5   1  21        9.09       13.84      2.76 o
  -3   1  21       25.96       18.05      2.64 o
  -1   1  21      494.56      525.56     13.01 o
   1   1  21       22.43       15.01      3.24 o
  -8   2  21      340.17      286.95      9.63 o
  -6   2  21       44.98       56.13      7.21 o
  -4   2  21       94.53       98.92      7.20 o
  -2   2  21     1496.42     1599.35     22.34 o
   0   2  21        7.36        9.54      2.67 o
   2   2  21      233.98      276.66     12.17 o
  -9   3  21        6.42       13.95      2.89 o
  -7   3  21      301.79      318.60     20.24 o
  -5   3  21       44.59       45.67      5.21 o
  -3   3  21      337.11      312.76      9.98 o
  -1   3  21       66.87       96.47      7.07 o
   1   3  21        1.78        0.72      1.58 o
  -8   4  21      300.21      315.91     12.67 o
  -6   4  21       99.41       76.00      6.26 o
  -4   4  21     1049.21     1131.55     18.62 o
  -2   4  21        0.00        2.36      2.91 o
   0   4  21        0.48        2.14      2.34 o
   2   4  21        9.59       17.18      3.69 o
  -7   5  21        3.14        7.03      2.81 o
  -5   5  21     1359.23     1446.89     23.98 o
  -3   5  21     1164.35     1268.73     29.95 o
  -1   5  21      211.59      227.49      8.60 o
   1   5  21        0.89       -1.84      1.84 o
  -8   6  21       92.97       72.97      4.20 o
  -6   6  21      547.12      533.66     13.59 o
  -4   6  21      152.32      165.42     11.10 o
  -2   6  21        2.26       -1.04      2.75 o
   0   6  21       67.28       59.15      4.49 o
  -7   7  21       72.18      102.49      4.47 o
  -5   7  21      837.11      914.84     22.90 o
  -3   7  21      254.48      263.16     10.61 o
  -1   7  21       14.81       21.25      4.13 o
   1   7  21      196.65      212.53     13.43 o
  -6   8  21      215.01      206.83      9.53 o
  -4   8  21       56.30       63.00      5.23 o
  -2   8  21      286.00      325.72     11.08 o
   0   8  21       82.62      104.57      5.81 o
  -5   9  21        0.88        7.10      2.39 o
  -3   9  21      956.31     1002.14     19.82 o
  -1   9  21       90.84      133.85      7.95 o
  -8   0  22      411.26      493.03     20.76 o
  -6   0  22      721.11      839.99     20.79 o
  -4   0  22        0.96        2.18      2.62 o
  -2   0  22       77.19       61.63      4.88 o
   0   0  22       17.17       16.27      4.86 o
  -7   1  22       27.11       26.97      5.03 o
  -5   1  22       57.83       49.40      4.08 o
  -3   1  22        1.96       -0.47      1.77 o
  -1   1  22       30.47       31.37      3.17 o
   1   1  22      282.17      336.99     10.26 o
  -8   2  22       53.26       33.94      5.12 o
  -6   2  22       18.54       14.61      3.44 o
  -4   2  22       68.52       70.39      5.58 o
  -2   2  22        0.02        1.09      2.33 o
   0   2  22       67.17      101.31      7.69 o
  -7   3  22      173.00      202.53      8.17 o
  -5   3  22      327.20      324.60     11.10 o
  -3   3  22      564.72      667.92     20.25 o
  -1   3  22       48.72       51.25      4.75 o
   1   3  22        9.14       10.66      3.57 o
  -6   4  22       87.46      102.36      6.13 o
  -4   4  22      298.51      337.23     14.57 o
  -2   4  22      125.99      135.39      7.30 o
   0   4  22      151.91      198.22      7.74 o
  -7   5  22       63.76       91.88      5.13 o
  -5   5  22        1.98        3.67      3.03 o
  -3   5  22      473.59      545.25     17.86 o
  -1   5  22       33.10       25.81      3.53 o
  -6   6  22      185.07      168.31      8.51 o
  -4   6  22      809.23      893.41     21.73 o
  -2   6  22        0.39       -4.54      4.54 o
  -5   7  22      146.37      130.56      6.22 o
  -3   7  22      282.43      320.13     13.39 o
  -5   1  23       41.05       41.69      3.86 o
  -3   1  23        4.08        9.54      1.88 o
  -1   1  23       62.76       57.43      4.23 o
  -6   2  23        0.27       -1.16      1.64 o
  -4   2  23       33.01       39.25      5.00 o
  -2   2  23        3.38        9.73      2.80 o
  -5   3  23      374.30      382.48     10.21 o
  -3   3  23        0.53       -2.70      2.70 o
  -1   3  23        0.18       -0.88      0.88 o
  -4   4  23        1.65        2.50      2.50 o
  -2   4  23       50.15       55.98      4.26 o
  -3   5  23       36.58       38.54      4.67 o
 
